# Supplementary material for: Sex-specific association between gut Faecalibacterium prausnitzii and hypertension in male individuals
Source: Front Microbiol. 2025 Dec 17;16:1683587. doi: 10.3389/fmicb.2025.1683587 (PMC12753911; doi:10.3389/fmicb.2025.1683587)
Supplement: Supplementary file 2 [file Data_Sheet_2.xlsx]

## Sheet: Supplementary_table
TableS1	The clinical and demographic characteristics of the study all participants
TableS2	The clinical and demographic characteristics of the study shogun participants
TableS3	Association between Faecalibacterium sp. and SBP, DBP
TableS4	Differentially metabolites
TableS5	Mediation Analysis Results

## Sheet: TableS1
ID	Sex	Age	BMI	SBP	DBP	TG	TC	HDL	LDL	FBG	group
A61	Female	68	24	1.59	73	1.31	4.84	1.2	3.47	4.69	Case
A68	Female	56	20	130	90	0.86	4.09	1.13	2.75	10.92	Case
A82	Female	33	23	135	101	0.66	3.52	1.56	2	4.18	Case
A77	Female	60	18.83	137	71	1.31	5.65	1.29	3.91	5.82	Case
A60	Female	69	24	140	86	1.74	4.5	1.11	3.19	5.22	Case
A70	Female	47	26	140	80	1.2	3.37	0.96	2.24	4.65	Case
A72	Female	59	25	140	93	1.06	4.83	1.09	3.46	4.65	Case
A71	Female	61	27.28	141	81	1.73	5.04	1.26	3.19	5.02	Case
A91	Female	64	26	141	93	1.56	4.04	1.2	2.73	5.02	Case
A58	Female	61	25.4	142	83	1.89	5.22	1.16	3.58	4.68	Case
A64	Female	63	27	143	81	1.85	4.12	0.91	2.92	4.32	Case
A66	Female	61	19.51	143	83	0.9	6.11	1.88	3.92	5.49	Case
A94	Female	57	27.59	143	97	2.01	5.94	1.34	3.82	5.21	Case
A55	Female	64	24.19	144	87	2.43	5.75	1.23	3.73	5.24	Case
A90	Female	43	28	145	84	2.35	4.24	0.96	3	4.32	Case
A96	Female	61	2.2	146	84	1.3	3.3	0.9	2.19	6.06	Case
A69	Female	56	24.54	147	91	9.9	5.91	0.71	1.37	5.3	Case
A93	Female	60	23	147	82	4.79	7.07	1.25	4.69	6.37	Case
A73	Female	57	24.4	149	114	2.02	5.44	2.56	3.31	5.25	Case
A80	Female	53	23.48	149	89	0.89	4.6	1.3	3.15	6	Case
A54	Female	49	21.9	150	110	1.32	4.64	1.21	3.61	15.22	Case
A78	Female	54	29	150	90	1.53	5.18	1.11	3.79	5.26	Case
A85	Female	57	25	150	95	1.81	4.44	1.01	3.04	6.14	Case
A87	Female	65	26	151	93	1.62	3.45	1.37	2.14	5.59	Case
A99	Female	71	19.07	151	86	2.85	6.15	1.32	3.67	4.68	Case
A53	Female	49	32	152	102	1.27	4.68	1.15	3.42	5.15	Case
A59	Female	57	24	154	82	1.73	2.97	0.86	1.63	4.74	Case
A65	Female	63	23	154	83	0.99	4.49	1.48	2.84	4.11	Case
A86	Female	61	26	154	96	1.2	5.65	1.46	4.05	4.42	Case
A100	Female	65	23	155	90	1.25	5.77	1.72	3.48	5.81	Case
A63	Female	65	27	155	85	0.82	5.34	1.23	3.91	4.42	Case
A83	Female	69	25	155	70	1.43	3.23	1.03	2.04	5.12	Case
A88	Female	69	27	155	70	1.34	4.17	0.99	2.88	4.65	Case
A75	Female	67	24	156	73	1.7	4.39	1.83	1.83	5.13	Case
A84	Female	41	26	157	91	1.43	4.45	0.96	2.84	4.49	Case
A67	Female	59	26.04	158	86	2.24	4.97	1.26	3.52	7.14	Case
A74	Female	70	29	158	83	1.74	3.02	0.97	2.13	7.1	Case
A56	Female	47	27	160	66	1.36	4.41	1.22	2.81	4.87	Case
A57	Female	55	23	160	80	1.72	3.04	0.87	2.07	5.52	Case
A92	Female	61	25.18	161	107	3.12	6.23	1.43	3.77	7.11	Case
A52	Female	57	24.49	164	101	1.26	5.29	2.19	2.88	5.05	Case
A79	Female	57	24	165	92	1.04	4.15	1.53	2.59	5.55	Case
A51	Female	50	24.8	166	85	0.2	5.74	1.75	3.84	5.35	Case
A89	Female	64	23	168	87	0.95	4.29	1.33	2.89	5.17	Case
A97	Female	42	25.71	168	99	11.25	5.62	0.77	2.09	9.12	Case
A76	Female	62	21	169	90	2.6	5.88	1.42	4.07	7.13	Case
A62	Female	61	22	170	109	1.35	5.16	1.6	3.62	4.9	Case
A95	Female	58	31.89	174	103	1.79	5.03	0.99	3.64	5.61	Case
A81	Female	49	25	182	107	1.36	4.29	1.03	3.03	5.6	Case
A98	Female	33	45	199	148	2.57	3.86	0.8	2.19	13.06	Case
B92	Female	44	23.31	96	59	0.46	3.73	1.47	2.22	4.72	Control
B79	Female	86	18.89	99	58	0.7	4.91	2.29	2.83	5.91	Control
B54	Female	64	25	100	68	1.32	4.33	1.31	2.33	4.25	Control
B68	Female	55	25.25	101	75	0.94	4.47	1.2	3.17	4.77	Control
B97	Female	43	18.76	102	62	0.75	5.11	1.54	3.27	4.52	Control
B61	Female	49	26.38	103	64	0.92	4.66	1.58	3	5.44	Control
B71	Female	50	21.37	104	62	0.94	4.86	1.35	3.44	4.56	Control
B75	Female	60	21.2	104	62	1.68	5.38	1.31	3.87	4.31	Control
B53	Female	54	17.01	105	62	0.59	4.79	1.86	2.8	4.47	Control
B57	Female	52	20.36	106	60	0.89	5.99	2.28	3.6	4.93	Control
B95	Female	44	22.02	106	66	0.77	4.05	1.36	2.53	4.18	Control
B96	Female	44	33.06	106	66	1.81	5.37	1.5	3.22	5.04	Control
B91	Female	44	26.97	107	64	1.21	4.01	1.2	2.41	4.1	Control
B55	Female	77	20.72	108	70	0.58	5.66	2.59	2.82	4.62	Control
B63	Female	57	22.48	108	68	0.87	5.62	2.01	3.31	4.73	Control
B93	Female	47	24.06	108	57	1.7	6.44	1.63	4.05	4.8	Control
B94	Female	39	18.39	108	67	0.47	3.65	1.82	1.8	4.76	Control
B66	Female	56	24.74	110	77	1.31	5.01	1.12	3.53	4.78	Control
B98	Female	39	23.49	110	75	4.44	6.37	1.22	2.7	4.97	Control
B84	Female	63	27.18	112	78	1.82	5.99	1.41	3.97	5	Control
B56	Female	53	26	113	72	1.76	4.25	1.16	2.81	5.08	Control
B62	Female	63	28.32	113	72	0.72	5.7	1.72	3.75	5.42	Control
B72	Female	62	20.92	113	67	1.18	5.79	2.15	3.15	5.73	Control
B60	Female	63	28.25	114	74	1.46	5.22	1.6	3.17	4.67	Control
B64	Female	71	20.78	114	77	1.37	3.25	1.56	1.18	4.37	Control
B52	Female	49	23.24	115	63	1.06	4.32	1.02	3.49	5.46	Control
B73	Female	50	20.78	115	77	0.81	3.83	1.65	1.85	4.45	Control
B86	Female	68	24.33	115	70	1.48	5.02	1.59	2.76	4.6	Control
B99	Female	44	29.79	115	69	2.53	5.45	1.8	3.26	4.14	Control
B58	Female	37	25.31	116	67	0.97	5.36	1.47	3.62	5.24	Control
B77	Female	60	26.14	116	68	0.85	5.7	1.35	2.82	5.62	Control
B87	Female	62	24.56	116	75	3.93	5.11	0.91	2.97	5.41	Control
B100	Female	44	20.79	117	63	0.53	3.72	1.49	2.11	4.64	Control
B80	Female	53	20.1	117	79	0.87	5.08	1.72	3.12	4.59	Control
B81	Female	63	25.39	117	75	3.33	5.52	1.24	3.9	8.92	Control
B83	Female	58	23.29	117	78	0.96	5.63	1.28	4.09	4.61	Control
B89	Female	55	24.22	117	68	1.35	3.52	1.13	1.78	5.52	Control
B90	Female	61	23.35	117	74	1.84	5.07	1.36	2.87	4.81	Control
B69	Female	63	21.43	118	86	1.41	5.93	1.68	3.96	5.21	Control
B74	Female	66	26	118	78	1	3.84	1.6	2.17	5.08	Control
B76	Female	63	24.8	118	73	0.95	5.32	1.82	3.25	4.69	Control
B78	Female	56	21	118	77	0.64	4.91	1.97	3.05	5.12	Control
B82	Female	56	24.56	118	68	1.15	4.63	1.47	2.92	4.33	Control
B85	Female	52	26.32	118	71	0.5	3.94	1.61	2.1	4.57	Control
B88	Female	60	23.35	118	67	0.6	4.64	1.33	3.04	4.58	Control
B51	Female	64	26.63	119	78	1.92	4.8	1.14	3.48	5.57	Control
B59	Female	76	24.58	119	74	1.44	3.79	1.29	2.05	5.15	Control
B65	Female	73	21.22	119	62	1.15	6.48	2.08	4.05	4.33	Control
B67	Female	64	22	119	77	1.62	5.56	1.46	3.76	5.48	Control
B70	Female	61	28.4	119	75	1.91	3.4	1.1	1.58	4.18	Control
A6	Male	67	26	136	94	1.13	4.63	1.02	3.31	3.41	Case
A7	Male	53	25.03	138	90	4.64	5.88	1.08	3.26	4.77	Case
A5	Male	50	27.02	139	87	1.89	4.93	1.55	2.85	5.71	Case
A15	Male	44	24	140	100	1.6	5.55	1.01	4.21	7.18	Case
A17	Male	64	22	140	80	0.97	4.77	1.02	3.46	5.22	Case
A3	Male	50	25	140	82	2.36	3.36	0.88	2.31	5.51	Case
A33	Male	58	29.75	140	93	4.73	5.29	1.02	2.3	5.5	Case
A49	Male	32	30	140	90	4.58	5.69	1.04	4.2	5.7	Case
A8	Male	56	28.2	140	86	1.81	4.08	1	2.41	5.42	Case
A19	Male	73	25.76	141	77	1.08	3.85	0.99	2.43	6.48	Case
A21	Male	55	21	141	84	1.53	4.83	1.04	3.39	4.99	Case
A31	Male	47	25.24	141	96	5.24	4.24	0.86	1.9	5.43	Case
A28	Male	63	24	142	89	1.06	3.73	1.03	2.62	4.15	Case
A30	Male	47	24	142	89	2.78	5.7	1.34	2.81	4.75	Case
A16	Male	60	26	145	75	0.89	4.2	1.05	2.93	5.37	Case
A26	Male	56	26.93	145	78	1	3.74	1.11	2.25	5.19	Case
A4	Male	66	23.22	145	92	0.91	3.97	1.81	1.88	4.56	Case
A45	Male	59	24.23	145	82	0.64	3.71	1.71	1.82	4.26	Case
A39	Male	49	31	146	81	1.62	4.41	0.87	3.25	3.88	Case
A9	Male	59	21.17	146	66	1.4	4.47	0.98	3.05	13.14	Case
A10	Male	57	30.75	147	82	1.87	4.23	1.82	3.35	5.04	Case
A12	Male	38	27.99	147	104	3.61	4.2	0.79	2.38	5.05	Case
A23	Male	68	20	148	92	1.03	3.92	1.03	2.76	6.53	Case
A35	Male	64	27.34	149	91	0.93	3.34	1.35	1.76	10.34	Case
A43	Male	46	22	149	101	2.3	4.7	1.04	3.33	4.38	Case
A44	Male	55	25	149	95	1.34	4.24	0.97	3	4.19	Case
A14	Male	36	26	150	94	2.16	4.62	0.74	2.89	3.95	Case
A27	Male	43	28	150	101	2.27	4.36	0.84	3.39	5.62	Case
A50	Male	69	18	150	85	0.91	4.02	1.35	2.6	5.55	Case
A1	Male	64	29	151	92	0.68	3.18	1.06	2.17	5.9	Case
A34	Male	55	29	151	78	1.97	4.39	0.75	3.36	5.06	Case
A48	Male	31	36.3	151	99	2.79	4.73	0.73	3.59	5.69	Case
A20	Male	52	28	152	93	1.39	4.34	0.98	2.95	4.84	Case
A25	Male	48	26	152	89	1.32	4.35	1.02	2.15	4.92	Case
A22	Male	72	26.95	153	75	1.35	4.55	1.36	2.5	4.88	Case
A36	Male	55	27.2	153	93	1.65	4	0.96	2.71	4.69	Case
A11	Male	42	32	155	102	6.17	5.02	0.84	3.24	4.77	Case
A42	Male	61	24	156	86	1.89	4.87	1.31	3.26	4.54	Case
A40	Male	59	22.72	157	85	0.74	3.97	1.28	2.55	4.2	Case
A46	Male	52	28.71	157	105	1.7	5.08	1.22	3.36	4.22	Case
A13	Male	72	23.45	158	73	1.54	3.61	0.83	2.22	5.33	Case
A32	Male	48	29.15	159	96	1.28	4.88	1.22	3.31	4.6	Case
A38	Male	68	33	161	80	1.62	6.01	1.16	4.32	6.17	Case
A41	Male	60	28.05	163	98	1.08	4.3	1.2	1.9	4.54	Case
A2	Male	47	32	164	109	0.68	3.18	1.06	2.17	5.9	Case
A37	Male	69	23.59	164	77	0.86	4.04	1.67	2.14	5.53	Case
A47	Male	47	33.59	165	108	2.78	5.1	1.07	3.16	4.59	Case
A24	Male	68	27.7	166	80	3.72	5.06	0.79	3.11	6.11	Case
A29	Male	59	28.63	168	100	0.68	4.49	1.65	2.72	6.23	Case
A18	Male	25	32	195	117	1.72	4.91	0.92	3.7	5.06	Case
B12	Male	50	28.25	93	52	1.64	5.94	1.5	3.88	4.88	Control
B32	Male	55	29.51	98	60	1.62	4.83	1.03	3.08	5.61	Control
B16	Male	61	26.73	100	59	0.73	4.06	1.38	2.43	4.45	Control
B33	Male	60	26.72	100	60	2.13	4.58	1.05	2.75	4.23	Control
B23	Male	50	26.84	104	66	1.51	4.88	1.27	3.3	5.33	Control
B19	Male	54	25.94	105	66	1.24	5.85	1.55	3.99	4.62	Control
B30	Male	53	24	105	70	1.31	5.15	1.22	3.76	4.53	Control
B2	Male	52	24.66	107	73	0.9	4.28	1.19	3.1	4.4	Control
B20	Male	47	24.77	107	65	1.02	3.58	1.4	2.01	4.84	Control
B47	Male	44	22.91	109	68	1.33	3.37	1.26	1.94	5.35	Control
B29	Male	58	26.46	110	72	1.43	4.76	1.25	3.35	5.62	Control
B11	Male	51	23.04	111	66	1	4.7	1	3.36	4.77	Control
B1	Male	62	25.07	112	79	0.92	4.59	1.67	2.71	5.02	Control
B24	Male	62	31	112	79	2.14	3.78	0.82	2.61	5.3	Control
B8	Male	49	30.45	113	70	0.88	5.19	1.56	3.35	4.86	Control
B13	Male	62	23.83	114	65	0.86	5.73	1.35	4.19	4.17	Control
B14	Male	43	25.76	115	75	1.84	4.84	1.18	3.04	4.85	Control
B17	Male	48	30.91	115	79	1.57	6.57	1	4.98	9.83	Control
B21	Male	72	23.73	115	75	0.9	4.11	1.61	2.22	4.53	Control
B27	Male	61	31.12	115	78	2.56	4.46	0.94	3.25	5.3	Control
B50	Male	47	28.49	115	79	1.08	3.82	0.91	2.57	5.18	Control
B18	Male	50	27.99	116	77	0.99	4.27	1.4	2.65	4.79	Control
B37	Male	68	26.49	116	69	1.41	4.13	1.12	2.41	4.69	Control
B40	Male	62	26.15	116	70	1.88	4.29	1.18	2.53	4.47	Control
B5	Male	47	23.98	116	68	1.73	6.13	1.63	3.74	5.2	Control
B26	Male	57	26.66	117	77	2.88	4.05	0.95	2.81	5.05	Control
B38	Male	49	27.48	117	75	4.43	5.63	1.1	3.34	5.07	Control
B41	Male	63	30.36	117	74	1.51	4.43	1.4	2.5	4.98	Control
B43	Male	58	29.36	117	79	1.78	5.53	1.46	3.52	5.06	Control
B44	Male	43	27.99	117	77	0.91	3.77	1.35	2.28	4.55	Control
B45	Male	66	25	117	70	1.33	3.56	1.25	2.25	4.31	Control
B46	Male	65	31.58	117	79	1.25	4.47	1.08	3.1	5.16	Control
B48	Male	66	22.67	117	72	0.59	4.84	2.67	2.27	4.66	Control
B15	Male	44	23.16	118	76	1	5.35	1.31	3.61	4.16	Control
B25	Male	49	28.15	118	77	3.19	5.09	0.99	3.25	4.58	Control
B31	Male	71	23.95	118	74	1.07	5.83	1.45	3.98	4.56	Control
B34	Male	65	20.84	118	73	0.69	4.55	1.66	2.82	5.47	Control
B36	Male	53	30.28	118	72	1.24	5.15	1.14	3.72	6.36	Control
B42	Male	50	27.34	118	79	1.18	5.5	1.43	3.78	4.97	Control
B49	Male	39	29.62	118	67	1.06	4.25	1.58	2.38	4.78	Control
B6	Male	56	26	118	66	1.49	4.74	1.11	3.43	5.2	Control
B9	Male	43	25.32	118	70	0.76	4.48	1.24	2.94	4.94	Control
B10	Male	45	28.79	119	75	1.14	4.85	1.4	3.15	5.11	Control
B22	Male	47	31.94	119	70	1.92	3.47	0.76	2.33	4.38	Control
B28	Male	52	22.4	119	76	1.12	4.6	1.77	2.47	4.85	Control
B3	Male	71	27.71	119	73	1.25	2.78	0.8	1.43	7.66	Control
B35	Male	61	29.31	119	75	2.72	4.02	0.73	2.35	4.37	Control
B39	Male	54	28.07	119	69	0.73	4.27	1.33	2.65	4.92	Control
B4	Male	70	25.11	119	72	1.13	4.05	1.05	2.38	4.54	Control
B7	Male	69	28.06	119	78	0.91	4.04	1.29	2.48	5.04	Control

## Sheet: TableS2
ID	Sex	Age	BMI	SBP	DBP	TG	TC	HDL	LDL	FBG	group
A77	Female	60	18.83	137	71	1.31	5.65	1.29	3.91	5.82	Case
A70	Female	47	26	140	80	1.2	3.37	0.96	2.24	4.65	Case
A64	Female	63	27	143	81	1.85	4.12	0.91	2.92	4.32	Case
A66	Female	61	19.51	143	83	0.9	6.11	1.88	3.92	5.49	Case
A94	Female	57	27.59	143	97	2.01	5.94	1.34	3.82	5.21	Case
A90	Female	43	28	145	84	2.35	4.24	0.96	3	4.32	Case
A69	Female	56	24.54	147	91	9.9	5.91	0.71	1.37	5.3	Case
A73	Female	57	24.4	149	114	2.02	5.44	2.56	3.31	5.25	Case
A85	Female	57	25	150	95	1.81	4.44	1.01	3.04	6.14	Case
A87	Female	65	26	151	93	1.62	3.45	1.37	2.14	5.59	Case
A99	Female	71	19.07	151	86	2.85	6.15	1.32	3.67	4.68	Case
A53	Female	49	32	152	102	1.27	4.68	1.15	3.42	5.15	Case
A59	Female	57	24	154	82	1.73	2.97	0.86	1.63	4.74	Case
A65	Female	63	23	154	83	0.99	4.49	1.48	2.84	4.11	Case
A86	Female	61	26	154	96	1.2	5.65	1.46	4.05	4.42	Case
A100	Female	65	23	155	90	1.25	5.77	1.72	3.48	5.81	Case
A63	Female	65	27	155	85	0.82	5.34	1.23	3.91	4.42	Case
A83	Female	69	25	155	70	1.43	3.23	1.03	2.04	5.12	Case
A84	Female	41	26	157	91	1.43	4.45	0.96	2.84	4.49	Case
A74	Female	70	29	158	83	1.74	3.02	0.97	2.13	7.1	Case
A56	Female	47	27	160	66	1.36	4.41	1.22	2.81	4.87	Case
A57	Female	55	23	160	80	1.72	3.04	0.87	2.07	5.52	Case
A92	Female	61	25.18	161	107	3.12	6.23	1.43	3.77	7.11	Case
A52	Female	57	24.49	164	101	1.26	5.29	2.19	2.88	5.05	Case
A79	Female	57	24	165	92	1.04	4.15	1.53	2.59	5.55	Case
A97	Female	42	25.71	168	99	11.25	5.62	0.77	2.09	9.12	Case
A76	Female	62	21	169	90	2.6	5.88	1.42	4.07	7.13	Case
A95	Female	58	31.89	174	103	1.79	5.03	0.99	3.64	5.61	Case
A81	Female	49	25	182	107	1.36	4.29	1.03	3.03	5.6	Case
A98	Female	33	45	199	148	2.57	3.86	0.8	2.19	13.06	Case
B92	Female	44	23.31	96	59	0.46	3.73	1.47	2.22	4.72	Control
B79	Female	86	18.89	99	58	0.7	4.91	2.29	2.83	5.91	Control
B54	Female	64	25	100	68	1.32	4.33	1.31	2.33	4.25	Control
B68	Female	55	25.25	101	75	0.94	4.47	1.2	3.17	4.77	Control
B97	Female	43	18.76	102	62	0.75	5.11	1.54	3.27	4.52	Control
B71	Female	50	21.37	104	62	0.94	4.86	1.35	3.44	4.56	Control
B75	Female	60	21.2	104	62	1.68	5.38	1.31	3.87	4.31	Control
B53	Female	54	17.01	105	62	0.59	4.79	1.86	2.8	4.47	Control
B57	Female	52	20.36	106	60	0.89	5.99	2.28	3.6	4.93	Control
B95	Female	44	22.02	106	66	0.77	4.05	1.36	2.53	4.18	Control
B96	Female	44	33.06	106	66	1.81	5.37	1.5	3.22	5.04	Control
B91	Female	44	26.97	107	64	1.21	4.01	1.2	2.41	4.1	Control
B63	Female	57	22.48	108	68	0.87	5.62	2.01	3.31	4.73	Control
B93	Female	47	24.06	108	57	1.7	6.44	1.63	4.05	4.8	Control
B66	Female	56	24.74	110	77	1.31	5.01	1.12	3.53	4.78	Control
B84	Female	63	27.18	112	78	1.82	5.99	1.41	3.97	5	Control
B56	Female	53	26	113	72	1.76	4.25	1.16	2.81	5.08	Control
B62	Female	63	28.32	113	72	0.72	5.7	1.72	3.75	5.42	Control
B60	Female	63	28.25	114	74	1.46	5.22	1.6	3.17	4.67	Control
B64	Female	71	20.78	114	77	1.37	3.25	1.56	1.18	4.37	Control
B52	Female	49	23.24	115	63	1.06	4.32	1.02	3.49	5.46	Control
B87	Female	62	24.56	116	75	3.93	5.11	0.91	2.97	5.41	Control
B80	Female	53	20.1	117	79	0.87	5.08	1.72	3.12	4.59	Control
B83	Female	58	23.29	117	78	0.96	5.63	1.28	4.09	4.61	Control
B90	Female	61	23.35	117	74	1.84	5.07	1.36	2.87	4.81	Control
B76	Female	63	24.8	118	73	0.95	5.32	1.82	3.25	4.69	Control
B82	Female	56	24.56	118	68	1.15	4.63	1.47	2.92	4.33	Control
B85	Female	52	26.32	118	71	0.5	3.94	1.61	2.1	4.57	Control
B59	Female	76	24.58	119	74	1.44	3.79	1.29	2.05	5.15	Control
B70	Female	61	28.4	119	75	1.91	3.4	1.1	1.58	4.18	Control
A5	Male	50	27.02	139	87	1.89	4.93	1.55	2.85	5.71	Case
A15	Male	44	24	140	100	1.6	5.55	1.01	4.21	7.18	Case
A3	Male	50	25	140	82	2.36	3.36	0.88	2.31	5.51	Case
A49	Male	32	30	140	90	4.58	5.69	1.04	4.2	5.7	Case
A19	Male	73	25.76	141	77	1.08	3.85	0.99	2.43	6.48	Case
A28	Male	63	24	142	89	1.06	3.73	1.03	2.62	4.15	Case
A16	Male	60	26	145	75	0.89	4.2	1.05	2.93	5.37	Case
A26	Male	56	26.93	145	78	1	3.74	1.11	2.25	5.19	Case
A4	Male	66	23.22	145	92	0.91	3.97	1.81	1.88	4.56	Case
A45	Male	59	24.23	145	82	0.64	3.71	1.71	1.82	4.26	Case
A10	Male	57	30.75	147	82	1.87	4.23	1.82	3.35	5.04	Case
A43	Male	46	22	149	101	2.3	4.7	1.04	3.33	4.38	Case
A14	Male	36	26	150	94	2.16	4.62	0.74	2.89	3.95	Case
A27	Male	43	28	150	101	2.27	4.36	0.84	3.39	5.62	Case
A50	Male	69	18	150	85	0.91	4.02	1.35	2.6	5.55	Case
A1	Male	64	29	151	92	0.68	3.18	1.06	2.17	5.9	Case
A34	Male	55	29	151	78	1.97	4.39	0.75	3.36	5.06	Case
A20	Male	52	28	152	93	1.39	4.34	0.98	2.95	4.84	Case
A25	Male	48	26	152	89	1.32	4.35	1.02	2.15	4.92	Case
A22	Male	72	26.95	153	75	1.35	4.55	1.36	2.5	4.88	Case
A36	Male	55	27.2	153	93	1.65	4	0.96	2.71	4.69	Case
A11	Male	42	32	155	102	6.17	5.02	0.84	3.24	4.77	Case
A46	Male	52	28.71	157	105	1.7	5.08	1.22	3.36	4.22	Case
A38	Male	68	33	161	80	1.62	6.01	1.16	4.32	6.17	Case
A41	Male	60	28.05	163	98	1.08	4.3	1.2	1.9	4.54	Case
A2	Male	47	32	164	109	0.68	3.18	1.06	2.17	5.9	Case
A37	Male	69	23.59	164	77	0.86	4.04	1.67	2.14	5.53	Case
A47	Male	47	33.59	165	108	2.78	5.1	1.07	3.16	4.59	Case
A29	Male	59	28.63	168	100	0.68	4.49	1.65	2.72	6.23	Case
A18	Male	25	32	195	117	1.72	4.91	0.92	3.7	5.06	Case
B12	Male	50	28.25	93	52	1.64	5.94	1.5	3.88	4.88	Control
B32	Male	55	29.51	98	60	1.62	4.83	1.03	3.08	5.61	Control
B16	Male	61	26.73	100	59	0.73	4.06	1.38	2.43	4.45	Control
B20	Male	47	24.77	107	65	1.02	3.58	1.4	2.01	4.84	Control
B47	Male	44	22.91	109	68	1.33	3.37	1.26	1.94	5.35	Control
B1	Male	62	25.07	112	79	0.92	4.59	1.67	2.71	5.02	Control
B13	Male	62	23.83	114	65	0.86	5.73	1.35	4.19	4.17	Control
B17	Male	48	30.91	115	79	1.57	6.57	1	4.98	9.83	Control
B50	Male	47	28.49	115	79	1.08	3.82	0.91	2.57	5.18	Control
B18	Male	50	27.99	116	77	0.99	4.27	1.4	2.65	4.79	Control
B40	Male	62	26.15	116	70	1.88	4.29	1.18	2.53	4.47	Control
B5	Male	47	23.98	116	68	1.73	6.13	1.63	3.74	5.2	Control
B38	Male	49	27.48	117	75	4.43	5.63	1.1	3.34	5.07	Control
B41	Male	63	30.36	117	74	1.51	4.43	1.4	2.5	4.98	Control
B43	Male	58	29.36	117	79	1.78	5.53	1.46	3.52	5.06	Control
B44	Male	43	27.99	117	77	0.91	3.77	1.35	2.28	4.55	Control
B45	Male	66	25	117	70	1.33	3.56	1.25	2.25	4.31	Control
B46	Male	65	31.58	117	79	1.25	4.47	1.08	3.1	5.16	Control
B15	Male	44	23.16	118	76	1	5.35	1.31	3.61	4.16	Control
B25	Male	49	28.15	118	77	3.19	5.09	0.99	3.25	4.58	Control
B34	Male	65	20.84	118	73	0.69	4.55	1.66	2.82	5.47	Control
B42	Male	50	27.34	118	79	1.18	5.5	1.43	3.78	4.97	Control
B49	Male	39	29.62	118	67	1.06	4.25	1.58	2.38	4.78	Control
B6	Male	56	26	118	66	1.49	4.74	1.11	3.43	5.2	Control
B10	Male	45	28.79	119	75	1.14	4.85	1.4	3.15	5.11	Control
B22	Male	47	31.94	119	70	1.92	3.47	0.76	2.33	4.38	Control
B28	Male	52	22.4	119	76	1.12	4.6	1.77	2.47	4.85	Control
B35	Male	61	29.31	119	75	2.72	4.02	0.73	2.35	4.37	Control
B4	Male	70	25.11	119	72	1.13	4.05	1.05	2.38	4.54	Control
B7	Male	69	28.06	119	78	0.91	4.04	1.29	2.48	5.04	Control

## Sheet: TableS3
	SBP	DBP	s__Faecalibacterium_prausnitzii	s__Faecalibacterium_SGB15315	s__Faecalibacterium_SGB15346			SBP	DBP	s__Faecalibacterium_prausnitzii	s__Faecalibacterium_SGB15315	s__Faecalibacterium_SGB15346
A52	164	101	0.48836	0	0.03039		A10	147	82	0	0	0
A53	152	102	2.81918	0	0		A11	155	102	3.98084	0	0.33025
A56	160	66	0	0	0		A14	150	94	11.4579	0	1.25332
A57	160	80	3.26869	0	3.92137		A15	140	100	0	0	0
A59	154	82	12.4126	0	0.1765		A16	145	75	1.88411	0.31614	0.2048
A63	155	85	15.2939	0	0		A18	195	117	1.4774	0	0.20654
A64	143	81	0.01599	0	0		A19	141	77	2.55533	0.04242	0.12869
A65	154	83	8.40047	0	0.55258		A1	151	92	6.05334	0	1.60323
A66	143	83	1.09163	0	0.14559		A20	152	93	1.66024	0	0.13572
A69	147	91	0.02227	0	0		A22	153	75	0.26008	0	0
A70	140	80	1.79232	0	0.18922		A25	152	89	5.15013	0	4.36593
A73	149	114	2.1692	0	0		A26	145	78	6.39679	0	0.61327
A74	158	83	2.24395	0	0.15099		A27	150	101	0.98556	0	0.02069
A76	169	90	0.23289	0	0		A28	142	89	1.93002	0	0.71345
A77	137	71	0.08836	0	0		A29	168	100	0.06646	0	0
A79	165	92	9.71895	0.05347	0.90403		A2	164	109	0.18466	0	0
A81	182	107	1.62293	0	0.57327		A34	151	78	2.90772	0	0.2935
A83	155	70	1.50318	0	0.06238		A36	153	93	12.3532	0	1.13873
A84	157	91	7.05322	0	1.17097		A37	164	77	1.78945	0	0.19021
A85	150	95	0.277	0	0.99289		A38	161	80	2.63029	0	0.12727
A86	154	96	9.55539	0.00443	0.27067		A3	140	82	0.60586	0	0.04187
A87	151	93	0	0	0		A41	163	98	2.04105	0	0.31513
A90	145	84	0	0	0		A43	149	101	0.07617	0	0
A92	161	107	1.96337	0	0.00765		A45	145	82	1.13334	0	0.03131
A94	143	97	8.38464	0.00457	0		A46	157	105	11.9378	0	2.02226
A95	174	103	8.16899	0.01151	3.68688		A47	165	108	0.51004	0	0
A97	168	99	0	0	0		A49	140	90	0	0	0
A98	199	148	1.50095	0	0.00609		A4	145	92	12.3617	0	0.64189
A99	151	86	0.01064	0	0.00481		A50	150	85	0.65199	0	0.00704
B52	115	63	6.12851	0	0.79607		A5	139	87	2.68987	0	0.47352
B53	105	62	2.64921	0.00235	0.52529		B10	119	75	8.04736	0	0.48522
B54	100	68	8.02284	0	0.51772		B12	93	52	13.9823	0.02375	3.6691
B56	113	72	0.43564	0	0		B13	114	65	0.86307	0	0
B57	106	60	7.16607	0.13245	5.89836		B15	118	76	7.76993	0	3.24432
B59	119	74	1.46476	0	0.02887		B16	100	59	4.69678	0	2.31853
B60	114	74	3.02777	0.0004	0.75891		B17	115	79	6.08819	0	0.46345
B62	113	72	8.51234	0	2.2025		B18	116	77	0.23462	0	0.19203
B63	108	68	1.95877	0	0		B1	112	79	5.65114	0	0.79908
B64	114	77	3.16443	0	0		B20	107	65	5.96054	0	0.47387
B66	110	77	0.0148	0	0		B22	119	70	1.3051	0	0.67068
B68	101	75	0.03441	0	0		B25	118	77	0.41242	0	0
B70	119	75	0.0167	0	0		B28	119	76	1.10041	0	0
B71	104	62	7.50061	0	0.12031		B32	98	60	3.59891	0	0.16741
B75	104	62	0.91402	0	0		B34	118	73	3.3187	0	0.0517
B76	118	73	4.28245	0	0		B35	119	75	0.80656	0	0
B79	99	58	1.8561	0	0.34261		B38	117	75	6.87932	0	1.05571
B80	117	79	0.00296	0	0		B40	116	70	18.8808	0	2.23745
B82	118	68	0.86098	0	0.16558		B41	117	74	6.69156	0.10552	1.16628
B83	117	78	3.16771	0	2.68281		B42	118	79	0.0595	0	0
B84	112	78	0.19632	0	0		B43	117	79	0.296	0	0
B85	118	71	15.7585	0	0.36725		B44	117	77	4.62394	0	5.32864
B87	116	75	2.24599	0	0.22527		B45	117	70	1.13881	0	0
B90	117	74	2.44354	0	0		B46	117	79	5.47465	0.06453	0.98378
B91	107	64	6.45188	0	0.77664		B47	109	68	5.37928	0	0.12508
B92	96	59	1.2009	0	0.00188		B49	118	67	2.43608	0	0.11326
B93	108	57	3.76998	0	0		B4	119	72	15.8933	0.00994	4.79623
B95	106	66	1.51865	0	0.02516		B50	115	79	26.4116	0	0.37906
B96	106	66	2.06035	0	0		B5	116	68	3.48424	0	0.25559
B97	102	62	6.92224	0	1.27617		B6	118	66	7.37105	0	0.52953
							B7	119	78	2.21158	0	0.00058

## Sheet: TableS4
Female	p.value	logFC	FC	p.adj		Male	p.value	logFC	FC	p.adj
4-Oxoproline	1.14775e-08	-1.51856	0.349034	7.15048e-06		4-Oxoproline	5.59654e-11	-2.18658	0.219671	6.97329e-08
Succinic_acid	1.14775e-08	0.809765	1.75293	7.15048e-06		Succinic_acid	1.29157e-10	0.786413	1.72478	8.04648e-08
trans,trans-2,4-Heptadienal	1.65033e-05	0.175025	1.12898	0.00583198		Estra-1(10),2,4,16-tetraen-3-ol	2.76016e-09	0.793947	1.73381	1.14639e-06
N'1-[1-(2-hydroxyphenyl)ethylidene]-3-methoxybenzene-1-carbohydrazide	1.87222e-05	0.325631	1.25321	0.00583198		Tyramine	1.87313e-08	0.599615	1.51531	5.83479e-06
(2R)-2-[(2R,5S)-5-[(2S)-2-hydroxybutyl]oxolan-2-yl]propanoic_acid	3.58622e-05	1.07856	2.11193	0.00893685		PC_O-32:8	2.80647e-05	-0.655322	0.634934	0.00515182
4-acetyl-4-(ethoxycarbonyl)heptanedioic_acid	5.46815e-05	-0.398704	0.758539	0.00973331		3,4-dihydro-2H,6H-[1,3]thiazino[2,3-b]quinazolin-6-one	2.89428e-05	0.241929	1.18257	0.00515182
Acetylcarnitine	5.46815e-05	0.559155	1.47341	0.00973331		N'1-[1-(2-hydroxyphenyl)ethylidene]-3-methoxybenzene-1-carbohydrazide	2.89428e-05	0.374288	1.2962	0.00515182
D-(+)-Maltose	8.75684e-05	0.731713	1.66061	0.0136388		D-(+)-Maltose	5.15125e-05	0.765673	1.70016	0.00802307
D-2-Aminoadipic_acid	0.000134699	0.380351	1.30166	0.0186483		L-Threonic_acid	5.97835e-05	-0.422325	0.746221	0.00827669
2-(3,4-dimethoxyphenyl)ethanamine	0.000155129	-0.559684	0.678451	0.0193291		Methionine	7.56827e-05	-0.23627	0.848937	0.00943006
1,7-bis(4-hydroxyphenyl)heptan-3-one	0.00017845	0.295164	1.22702	0.0202135		trans,trans-2,4-Heptadienal	0.00011032	0.318265	1.24683	0.0124817
4-hydroxy-3-(3-methylbut-2-en-1-yl)benzoic_acid	0.000210784	0.364151	1.28712	0.0218055		L-Methionine_sulfone	0.000120209	-0.241622	0.845794	0.0124817
L-Norleucine	0.000228943	0.246732	1.18652	0.0218055		Malonic_acid	0.000188671	-0.248347	0.841861	0.0172647
4-(4-chlorophenoxy)-3,5-dimethyl-1H-pyrazole	0.000248562	0.17293	1.12735	0.0218055		4-(4-chlorophenoxy)-3,5-dimethyl-1H-pyrazole	0.000193985	0.249651	1.18892	0.0172647
7伪-Hydroxytestosterone	0.000262506	-0.656704	0.634326	0.0218055		4-hydroxy-3-(3-methylbut-2-en-1-yl)benzoic_acid	0.000284803	0.385333	1.30616	0.0236577
4,6,8-trihydroxy-7-methoxy-3-methyl-3,4-dihydro-1H-2-benzopyran-1-one	0.000317301	0.253536	1.19213	0.0245404		17(S)-HpDHA	0.000436836	-0.507913	0.703239	0.0340186
Uridine	0.000334821	-0.281963	0.822471	0.0245404		Cortodoxone	0.000485243	0.54189	1.45588	0.0353919
2-Phenylacetamide	0.000392968	0.242527	1.18306	0.0256076		Epitestosterone_glucuronide	0.00051128	-0.796101	0.575903	0.0353919
Porphobilinogen	0.00042546	-0.417098	0.74893	0.0256076		Porphobilinogen	0.000662148	-0.308042	0.807737	0.043423
3,4-dihydro-2H,6H-[1,3]thiazino[2,3-b]quinazolin-6-one	0.000436836	0.136751	1.09943	0.0256076		L-Norleucine	0.000791355	0.450912	1.3669	0.0493014
N-Acetyl-aspartic_acid	0.000436836	0.368599	1.2911	0.0256076		L-Cysteine-glutathione_gisulfide	0.000875326	-0.1961	0.872907	0.0498585
(R)-3-Hydroxy_myristic_acid	0.000472693	-0.399312	0.75822	0.0256076		D-Fructose_6-phosphate	0.000897572	-0.497371	0.708397	0.0498585
PC_O-32:8	0.000472693	-0.911597	0.531596	0.0256076		Uridine	0.000920341	-0.144541	0.904667	0.0498585
Undecanoic_acid	0.00051128	-0.792344	0.577405	0.0265439		4-[2-(2-oxo-1-imidazolidinyl)ethyl]-1lambda~6~,4-thiazinane-1,1-dione	0.00101688	-0.744122	0.597031	0.0527928
Pseudouridine	0.000613022	0.207627	1.15479	0.030553		Citrulline	0.00106858	-0.326227	0.79762	0.0532581
2-(Methylthio)benzothiazole	0.000714913	0.162741	1.11941	0.0342608		Ethyl_myristate	0.00112271	0.38092	1.30217	0.0538037
6-(7-methyloctyl)-1H,3H,4H,6H-furo[3,4-c]furan-1-one	0.000832359	0.15428	1.11287	0.0379848		15(R)-Prostaglandin_E2	0.00120867	-0.375803	0.770676	0.055778
L-Threonic_acid	0.000853591	-0.35766	0.780429	0.0379848		Allantoin	0.00139911	-0.331547	0.794684	0.0622604
4-Anisic_acid	0.00106858	-1.48098	0.358245	0.0443818		2-[(butylamino)(imino)methyl]-1-oxohydrazinium-1-olate	0.00165608	0.629084	1.54658	0.0711543
N-{[2-(2-thienyl)-1,3-thiazol-4-yl]methyl}benzamide	0.00106858	-0.438511	0.737896	0.0443818		Pentadecanoic_acid	0.00186548	0.337819	1.26384	0.073387
4-(trifluoromethyl)nicotinic_acid	0.00130068	0.445323	1.36162	0.0515603		CAR_20:3	0.00191018	0.424879	1.34246	0.073387
Choline	0.00136556	0.216219	1.16169	0.0515603		Inosine	0.00191018	-0.681417	0.623552	0.073387
Citrulline	0.00136556	-0.462255	0.725851	0.0515603		SPB_18:1;2O	0.00195586	0.30027	1.23137	0.073387
L-Glutamic_acid	0.00150437	0.326064	1.25359	0.0551308		2-Amino-3-(4-hydroxy-3-methoxyphenyl)propanoic_acid	0.00200253	-0.364412	0.776785	0.073387
(5E)-7-methylidene-10-oxo-4-(propan-2-yl)undec-5-enoic_acid	0.00157855	0.172134	1.12672	0.0561963		N-{[2-(2-thienyl)-1,3-thiazol-4-yl]methyl}benzamide	0.00225163	-0.205763	0.86708	0.0773498
D-伪-Tocopherol	0.00169614	0.588852	1.50405	0.0571188		Chenodeoxycholic_Acid	0.00230473	1.21364	2.31922	0.0773498
Tyramine	0.00169614	-0.276708	0.825472	0.0571188		L-Glutamate	0.00235898	-0.269792	0.829439	0.0773498
2'-Deoxyuridine-5-monophosphate	0.00191018	0.225091	1.16885	0.0626338		N-Acetyl-DL-phenylalanine	0.00235898	0.268561	1.20461	0.0773498
3-(2-Naphthyl)-D-Alanine	0.00205023	-0.556985	0.679721	0.0653016		Deoxycholic_acid	0.00258788	1.25019	2.37872	0.0826794
Delta-Tridecalactone	0.00214877	0.636351	1.55439	0.0653016		2-(2-amino-3-methylbutanamido)-3-phenylpropanoic_acid	0.00283691	1.39827	2.63585	0.0882077
PE_O-16:1_22:6	0.00214877	0.492815	1.40719	0.0653016		N-Phenylacetylglutamine	0.0029025	0.883443	1.84477	0.0882077
10-Nitrolinoleate	0.00283691	-0.857187	0.552028	0.0840899		Propionyl-L-carnitine	0.00325167	0.502213	1.41638	0.0964662
4-Pyridoxic_acid	0.00296947	0.228215	1.17138	0.0840899		Androsterone_glucuronide	0.00340175	-0.490387	0.711834	0.09852
Stearoyl_Ethanolamide	0.00296947	0.436602	1.35341	0.0840899		5-Phenyl-N-(4-(trifluoromethyl)phenyl)oxazol-2-amine	0.00347913	0.594318	1.50976	0.09852
2-Furoic_acid	0.00317892	0.313461	1.24269	0.0861072		Bilirubin	0.00355811	-0.539834	0.68785	0.09852
Saccharin	0.00317892	-1.8969	0.26852	0.0861072		3-amino-1H-pyrazolo[4,3-c]pyridine-4,6-diol	0.00380493	-0.267214	0.830923	0.100993
SPB_18:1;2O	0.00332594	0.410427	1.32908	0.0881728		Cannabidiolic_acid	0.0038906	-0.497707	0.708232	0.100993
4,7,8-trimethoxyfuro[2,3-b]quinoline	0.00363871	0.399789	1.31932	0.0944549		L-Threonine	0.0038906	-0.238886	0.847399	0.100993
Methionine	0.00380493	-0.187338	0.878225	0.0967539		23-Norcholic_acid	0.00415822	0.685066	1.60778	0.105738
Propionyl-L-carnitine	0.0038906	0.306729	1.2369	0.0969536		CAR_20:2	0.00425107	0.265047	1.20168	0.105937
SM_33:1;2O	0.00397801	-0.650514	0.637053	0.0971883		VLK	0.0043458	0.498761	1.413	0.106174
Inosine	0.00406721	-0.732073	0.602038	0.0974566		5,6-dimethyl-4-oxo-4H-pyran-2-carboxylic_acid	0.00454102	-0.498243	0.707969	0.106757
DL-Malic_acid	0.00425107	0.397218	1.31697	0.0999402		7-Ketolithocholic_acid	0.00454102	0.579839	1.49468	0.106757
Ethyl_chrysanthemumate	0.0043458	0.377823	1.29938	0.100275		Docosanoic_acid	0.00517526	-0.547897	0.684016	0.119414
PC_O-40:10	0.00444243	0.167966	1.12347	0.100641		Epoxomicin	0.00540383	-0.103695	0.930647	0.120235
Fumaric_acid	0.00454102	0.245597	1.18558	0.101038		gamma-Glutamylmethionine	0.00540383	-0.407649	0.753851	0.120235
PC_36:4	0.00474414	-0.370357	0.773591	0.103705		2-{[2-oxo-2-(3-pyridylamino)ethyl]thio}acetic_acid	0.00576379	-0.363094	0.777495	0.124925
Dipropyl_hexanedioate	0.00506428	0.150621	1.11005	0.108795		Lauric_acid_ethyl_ester	0.0058885	0.233337	1.17555	0.124925
Dl-Threitol	0.00517526	0.175883	1.12966	0.109294		6-Keto-prostaglandin_f1alpha	0.00601564	0.275229	1.21019	0.124925
4-Hydroxybenzaldehyde	0.00576379	0.117778	1.08506	0.114642		L-Ascorbic_acid_2-sulfate	0.00601564	-0.258142	0.836164	0.124925
16-Heptadecyne-1,2,4-triol	0.0058885	0.989736	1.98582	0.114642		5'-S-Methyl-5'-thioadenosine	0.00627735	-0.19092	0.876047	0.128223
3-(3,4-dihydroxyphenyl)propanoic_acid	0.0058885	0.237677	1.17909	0.114642		(+/-)12(13)-DiHOME	0.00654928	0.341476	1.26705	0.13023
D-Raffinose	0.0058885	0.283254	1.21694	0.114642		Coumarin	0.00668917	0.321964	1.25003	0.13023
Lauric_acid	0.0058885	-0.28301	0.821875	0.114642		Stearoyl_Ethanolamide	0.00668917	0.580418	1.49528	0.13023
Taurocholic_acid	0.00601564	0.230099	1.17292	0.115315		Choline	0.00697704	0.273644	1.20886	0.133745
2,6-Di-tert-butyl-1,4-benzoquinone	0.00627735	0.113976	1.08221	0.118509		17alpha-Hydroxyprogesterone	0.00712511	-0.326669	0.797376	0.134513
6-fluoro-3,4-dihydro-2H-pyrano[2,3-b]quinolin-5-amine	0.00641202	0.491006	1.40542	0.119244		Lignoceric_acid	0.00824303	-0.532979	0.691126	0.153296
(卤)12(13)-DiHOME	0.007276	-0.334763	0.792915	0.133322		Indole-3-pyruvic_acid	0.00859005	0.34097	1.26661	0.1574
1-(3-ethyl-2,4-dihydroxy-6-methoxyphenyl)butan-1-one	0.00758639	0.112747	1.08129	0.135038		Taurine	0.00913508	-0.162538	0.893452	0.164961
VLK	0.00758639	0.550664	1.46476	0.135038		L-Asparagine	0.00932351	-0.134366	0.91107	0.165958
23-Norcholic_acid	0.00807427	0.368108	1.29066	0.13973		D-Sphingosine	0.0101123	0.267525	1.20374	0.177464
Decanoylcarnitine	0.00807427	-0.539579	0.687972	0.13973		L-Ascorbate	0.0105286	-0.239375	0.847112	0.182203
Leucylproline	0.00824303	0.0901632	1.06449	0.140696		Prostaglandin_A3	0.0107424	-0.344614	0.787519	0.183357
Phenylacetaldehyde	0.00841494	-0.782444	0.581381	0.140832		Virginiamycin	0.0114071	0.967855	1.95593	0.18951
1,4-dihydroxyheptadec-16-en-2-yl_acetate	0.00859005	0.634712	1.55263	0.140832		cis-Aconitic_acid	0.0114071	-0.462212	0.725873	0.18951
Hydroquinone	0.00859005	-0.442864	0.735673	0.140832		LPI_18:2	0.0118703	0.342054	1.26756	0.194611
4-[1-(fur-2-oyl)pyrazol-5-yl]-5-methyl-1-phenylpyrazole	0.00913508	-0.971692	0.509908	0.147822		Tetrahydrocortisone	0.0121081	-0.391307	0.762438	0.195931
4-amino-2-(4-chlorophenyl)-6-(methylthio)pyrimidine-5-carbonitrile	0.00951539	0.127709	1.09256	0.152002		2-Hydroxybenzothiazole	0.012847	0.321706	1.24981	0.205223
DL-2-(acetylamino)-3-phenylpropanoic_acid	0.00990975	-0.18155	0.881755	0.156298		4-Pyridoxic_acid	0.0131021	0.122282	1.08846	0.206648
16-(Hexopyranosyloxy)-7-hydroxy-8,9-epoxypimaran-18-oic_acid	0.0111816	-0.474811	0.719561	0.174153		4-methoxy-6-(prop-2-en-1-yl)-2H-1,3-benzodioxole	0.0133615	-0.814321	0.568676	0.208106
trans-Petroselinic_Acid	0.0114071	-0.210097	0.864479	0.175473		4-tert-Amylphenol	0.0141675	0.377168	1.29879	0.215276
Caprylic_acid	0.0116367	-0.552344	0.681911	0.176821		Asp-Phe	0.0141675	0.454174	1.37	0.215276
4-((5-(4-Nitrophenyl)oxazol-2-yl)amino)benzonitrile	0.0118703	-0.103325	0.930885	0.178198		Coenzyme_Q1	0.0147283	-0.462509	0.725723	0.220251
2-Methylnicotinamide	0.0123501	-0.293249	0.816062	0.183194		10-Nitrolinoleate	0.015016	-0.516963	0.698842	0.220251
Prolylleucine	0.0136256	0.209759	1.1565	0.199735		8Z,11Z,14Z-Eicosatrienoic_acid	0.0153086	0.33029	1.25727	0.220251
1-(2-furyl)pentane-1,4-dione	0.0141675	0.323571	1.25142	0.204535		Elaidic_acid	0.0153086	0.198634	1.14761	0.220251
D-Fructose_6-phosphate	0.0144455	-0.422154	0.746309	0.204535		4,6,8-trihydroxy-7-methoxy-3-methyl-3,4-dihydro-1H-2-benzopyran-1-one	0.0156062	0.243223	1.18363	0.220251
Methyl_acetoacetate	0.0144455	0.155569	1.11386	0.204535		Testosterone_sulfate	0.0156062	-0.35595	0.781355	0.220251
11-Deoxy_prostaglandin_F1尾	0.015016	-0.466735	0.7236	0.207888		FAHFA_16:0/20:2	0.0159089	0.538066	1.45202	0.220251
D-Sphingosine	0.015016	0.293565	1.22567	0.207888		Proline-hydroxyproline	0.0159089	-0.270497	0.829034	0.220251
Mag_(18:1)	0.0156062	0.25673	1.19477	0.213685		LPC_15:0	0.0162168	0.398625	1.31825	0.222046
Malonic_acid	0.0162168	-0.14296	0.905659	0.219632		Boldione	0.0168483	0.384126	1.30507	0.225731
N-Oleoyl_Glycine	0.0165299	-0.301322	0.811509	0.221465		LPC_O-14:0	0.0168483	-0.615785	0.652575	0.225731
SDMA	0.0175012	0.154573	1.11309	0.231984		2-Hydroxy-3-methylbutanoic_acid	0.0178359	-0.324336	0.798666	0.236421
Kynurenine	0.0181763	0.318997	1.24746	0.238396		trans-10-Heptadecenoic_Acid	0.0181763	0.444424	1.36077	0.237925
2-Amino-3-(4-hydroxy-3-methoxyphenyl)propanoic_acid	0.0192315	-0.168917	0.88951	0.249136		2-(4-oxo-4H-chromen-3-yl)-2,3,4,5-tetrahydro-1,5-benzothiazepin-4-one	0.0185222	-0.108801	0.927358	0.237925
2-Oxoglutaric_acid	0.019595	0.328727	1.2559	0.249136		FAHFA_18:2/20:4	0.0185222	0.184187	1.13618	0.237925
Cyclohexaneacetic_acid	0.019595	0.365918	1.2887	0.249136		8-iso-15-keto_Prostaglandin_E2	0.018874	-0.298277	0.813223	0.239969
Monolaurin	0.0207216	0.136778	1.09945	0.2608		11(Z)-Eicosenoic_acid	0.019595	-0.288163	0.818944	0.24662
1-Methylguanine	0.0211095	0.130228	1.09447	0.26218		D-(-)-Fructose	0.0207216	-0.161874	0.893863	0.255635
LPC_18:2	0.0215037	-0.117795	0.921595	0.26218		DL-2-(acetylamino)-3-phenylpropanoic_acid	0.0207216	-0.336116	0.792171	0.255635
Testosterone_sulfate	0.0215037	-0.542483	0.686588	0.26218		7伪-Hydroxytestosterone	0.0215037	-0.451045	0.731513	0.262683
cis-2-Decenoic_acid	0.0219043	-0.371763	0.772838	0.26218		Creatine	0.0227251	0.371211	1.29344	0.274907
2-Hydroxy-3-methylbutanoic_acid	0.0223114	-0.437497	0.738415	0.26218		4-Chlorophenol	0.0231453	-0.343882	0.787918	0.277299
3-Methoxy_prostaglandin_F1伪	0.0223114	0.229369	1.17232	0.26218		Linoleoyl_ethanolamide	0.0235724	0.345643	1.27072	0.279725
Cortisone	0.0223114	-0.297126	0.813872	0.26218		4-Anisic_acid	0.024447	-0.445627	0.734265	0.287367
2,4-Dimethylbenzaldehyde	0.0227251	0.422132	1.33991	0.26218		(5-L-Glutamyl)-L-Amino_Acid	0.0248947	-0.311176	0.805985	0.289895
2-Hydroxybutyric_acid	0.0227251	0.246172	1.18606	0.26218		3-Hydroxybutyric_acid	0.0253495	0.123202	1.08915	0.292458
L-Tyrosine	0.0231453	0.159623	1.117	0.264579		Acetylcysteine	0.0262808	-0.317273	0.802586	0.300421
all-cis-4,7,10,13,16-Docosapentaenoic_acid	0.0240062	-0.51233	0.701089	0.271925		Diphenylamine	0.0267574	0.197469	1.14668	0.303089
N1-{[5-(2,4-difluorophenyl)-2-furyl]methyl}benzene-1-sulfonamide	0.0258115	0.0904965	1.06474	0.28974		6-fluoro-3,4-dihydro-2H-pyrano[2,3-b]quinolin-5-amine	0.0272415	0.512551	1.42657	0.303118
11(Z)-Eicosenoic_acid	0.0262808	-0.418018	0.748452	0.289786		(卤)11(12)-EET	0.0277331	-0.288581	0.818707	0.303118
Celestolide	0.0262808	-0.519735	0.6975	0.289786		D-(+)-Tryptophan	0.0277331	-0.164396	0.892302	0.303118
3-(4-methoxyphenoxy)propanoic_acid	0.0267574	-0.251902	0.839789	0.289911		D-Raffinose	0.0277331	0.57754	1.4923	0.303118
Cuminaldehyde	0.0267574	0.473933	1.38889	0.289911		3-(4-hydroxy-3-methoxyphenyl)propanoic_acid	0.0282323	-0.562003	0.677361	0.305891
L-Ascorbic_acid_2-sulfate	0.0272415	-0.416004	0.749498	0.292611		Caprolactam	0.0287393	0.510408	1.42445	0.3087
D-(-)-Lyxose	0.0277331	0.296543	1.2282	0.292843		PC_8:0_9:0	0.0292541	0.375603	1.29738	0.311543
LPE_O-18:0	0.0277331	-0.30379	0.810121	0.292843		Acetylcarnitine	0.0297768	0.298007	1.22944	0.312092
Cyclohexanecarboxylic_acid	0.0282323	-0.0718536	0.951415	0.295609		1,3-benzothiazol-2-ol	0.0303075	0.263493	1.20038	0.312092
4-(dimethylamino)-1,1-diphenylbut-3-en-2-one	0.0297768	0.228117	1.17131	0.304113		6-Deoxy-D-glucose	0.0303075	-0.278834	0.824257	0.312092
Andrographolide	0.0297768	0.248592	1.18805	0.304113		L-Homocystine	0.0303075	-0.118067	0.921422	0.312092
Terephthalic_Acid	0.0297768	-0.448243	0.732935	0.304113		D-2-Aminoadipic_acid	0.0308463	0.151814	1.11097	0.312475
2-Benzyl-5-[(3S)-1-isopropyl-3-pyrrolidinyl]-1,3,4-oxadiazole	0.0303075	0.240052	1.18104	0.304541		Desoxycortone	0.0308463	-0.254607	0.838216	0.312475
gamma-Glutamylleucine	0.0303075	0.253049	1.19172	0.304541		N-Acetylvaline	0.0325123	0.104978	1.07548	0.326696
1-(4-chlorophenyl)-2-phenylethan-1-one	0.0308463	0.182761	1.13505	0.305035		DG_18:2_18:3	0.0330845	-0.65714	0.634134	0.329787
All-Trans-13,14-Dihydroretinol	0.0308463	-0.342962	0.788421	0.305035		O-Acetylserine	0.0342548	0.246169	1.18605	0.336644
Caprolactam	0.0313933	0.532073	1.44601	0.305594		3-(3-Methoxyphenyl)propionic_acid	0.0348531	0.231937	1.17441	0.336644
HPK	0.0313933	1.05759	2.08145	0.305594		LPE_18:2	0.0348531	0.223703	1.16773	0.336644
PC_16:0_22:5	0.0319486	-0.267547	0.830731	0.306897		Linolelaidic_Acid_(C18:2N6T)	0.0348531	-0.29932	0.812635	0.336644
Cortisol	0.0325123	0.299254	1.23051	0.306897		3-amino-2-phenyl-2H-pyrazolo[4,3-c]pyridine-4,6-diol	0.0354604	-0.229322	0.853036	0.337279
Docosanoic_acid	0.0325123	-0.386219	0.765132	0.306897		Isocitric_acid	0.0354604	0.173672	1.12793	0.337279
cis-Aconitic_acid	0.0325123	-0.185575	0.879299	0.306897		1-[6-(benzyloxy)-3-(tert-butyl)-2-hydroxyphenyl]ethan-1-one	0.0360766	0.0741643	1.05275	0.340541
13-OxoODE	0.0336653	-0.452821	0.730613	0.310719		GPH	0.0373364	0.144404	1.10527	0.349783
LPC_O-16:1	0.0336653	-0.18418	0.880149	0.310719		2-Phenylacetamide	0.0379803	0.244564	1.18473	0.350544
N-Acetylglycine	0.0336653	-0.214074	0.862099	0.310719		N-Methyloctan-1-amine	0.0379803	0.360691	1.28404	0.350544
LPC_20:0	0.0348531	-0.195238	0.873429	0.319316		Prostaglandin_H1	0.0386335	-0.319154	0.80154	0.353951
Calcitriol	0.0354604	-0.248655	0.841681	0.320171		Jasmonic_acid	0.0392963	-0.43071	0.741897	0.357396
Nor-9-carboxy-未9-THC	0.0354604	0.36202	1.28522	0.320171		Chlortetracycline	0.0406509	0.720066	1.64726	0.367036
N-Methyloctan-1-amine	0.0360766	0.468546	1.38371	0.323391		methyl_1-isopropyl-1H-1,2,3-benzotriazole-5-carboxylate	0.0413429	0.319456	1.24786	0.370599
Nonanoic_acid	0.0367019	-0.352233	0.783371	0.326647		2-(acetylamino)-3-(1H-indol-3-yl)propanoic_acid	0.0420448	0.41149	1.33006	0.371545
Coumarin	0.0373364	0.187594	1.13886	0.329937		4-(trifluoromethyl)nicotinic_acid	0.0420448	0.265108	1.20173	0.371545
4-Hydroxy-2-Oxoglutaric_Acid	0.0406509	0.114324	1.08247	0.354203		Decanoylcarnitine	0.0427568	-0.534271	0.690508	0.375176
Methionine_sulfoxide	0.0406509	0.335906	1.26217	0.354203		15-deoxy-螖12,14-Prostaglandin_A2	0.043479	0.438933	1.3556	0.378845
LPC_O-22:2	0.0413429	-0.178331	0.883725	0.357731		1,4-Dihydro-1-Methyl-4-Oxo-3-Pyridinecarboxamide	0.0442114	0.28221	1.21606	0.380944
伪-Aspartylphenylalanine	0.0427568	-0.252997	0.839152	0.366046		D-Glucarate	0.0449542	0.257803	1.19566	0.380944
11尾-Hydroxyandrosterone	0.043479	0.288354	1.22125	0.366046		Pyroglutamic_acid	0.0449542	0.236724	1.17831	0.380944
D-(-)-Fructose	0.043479	-0.221861	0.857459	0.366046		(R)-3-Hydroxy_myristic_acid	0.0457076	-0.208821	0.865244	0.380944
Octadecanamine	0.043479	0.168008	1.12351	0.366046		DL-Dipalmitoylphosphatidylcholine	0.0457076	0.359322	1.28282	0.380944
3-Phenyllactic_acid	0.0442114	0.273855	1.20903	0.367249		13,14-dihydro-15-keto-tetranor_Prostaglandin_E2	0.0464715	0.300777	1.23181	0.380944
Lignoceric_acid	0.0442114	-0.423298	0.745718	0.367249		4-amino-2-(4-chlorophenyl)-6-(methylthio)pyrimidine-5-carbonitrile	0.0464715	0.183312	1.13549	0.380944
3-methyl-5-oxo-5-(4-toluidino)pentanoic_acid	0.0449542	0.252927	1.19162	0.368507		Prostaglandin_F3伪	0.0464715	-0.500364	0.706929	0.380944
D-(+)-Mannose	0.0449542	0.123624	1.08947	0.368507		pentane-1,2,3,4,5-pentol	0.0464715	0.131914	1.09575	0.380944
(卤)11(12)-EET	0.0464715	-0.323994	0.798855	0.370974		13Z,16Z-Docosadienoic_Acid	0.0472462	0.231542	1.17409	0.382265
Estra-1(10),2,4,16-tetraen-3-ol	0.0464715	-0.186315	0.878848	0.370974		3-(3,4-dihydroxyphenyl)propanoic_acid	0.0472462	0.219312	1.16418	0.382265
L-Phenylalanine	0.0464715	0.0789297	1.05623	0.370974		Daidzein	0.0488281	0.74361	1.67436	0.392515
15-keto_Prostaglandin_E1	0.0472462	-0.487923	0.713051	0.370974		N1-(2,4-difluorophenyl)-2-(cyclohexylamino)-2-thioxoacetamide	0.0504543	0.10482	1.07536	0.402987
19(R)-hydroxy_Prostaglandin_E2	0.0472462	0.358798	1.28236	0.370974		Di(2-ethylhexyl)_phthalate	0.0521255	0.12875	1.09335	0.413684
3-Hydroxy-3-methylbutanoic_acid	0.0472462	0.123944	1.08971	0.370974		(卤)9-HpODE	0.0529784	-0.218381	0.859529	0.415164
Hypoxanthine	0.0480317	0.192321	1.1426	0.370974		3-(5,7-dimethoxy-4-oxo-4H-chromen-2-yl)propanoic_acid	0.0529784	-0.785835	0.580016	0.415164
Levulinic_acid	0.0480317	0.18156	1.13411	0.370974		Terephthalic_Acid	0.0556072	-0.565162	0.67588	0.433041
Tridecylic_acid	0.0480317	-0.531326	0.691918	0.370974		Propionylcarnitine	0.0565073	0.221	1.16554	0.437317
Arachidonic_acid	0.0488281	-0.195494	0.873274	0.370974		Palmitoylcarnitine	0.0574194	0.215882	1.16141	0.441634
CAR_15:0	0.0488281	-0.558976	0.678784	0.370974		Saccharin	0.0583438	-0.914485	0.530533	0.443271
CAR_18:1	0.0488281	0.105296	1.07572	0.370974		Xanthosine	0.0583438	0.144283	1.10518	0.443271
L-Methionine_sulfone	0.0504543	-0.218141	0.859672	0.378711		Biliverdin	0.0592805	-0.492519	0.710783	0.447658
LPE_20:4	0.0504543	-0.246435	0.842977	0.378711		16(R)-HETE	0.0611914	0.971794	1.96128	0.456554
3-Hydroxyvaleric_acid	0.0529784	-0.125015	0.916995	0.395276		LPE_16:1	0.0611914	0.390752	1.31108	0.456554
N-acetyl-D-glucosamine	0.0538429	0.20024	1.14889	0.396972		Dl-Lanthionine	0.0621658	-0.13888	0.908224	0.458335
N1-(1H-indol-4-yl)cyclohexane-1-carboxamide	0.0538429	-0.501162	0.706537	0.396972		Purine	0.0621658	0.19924	1.14809	0.458335
Docosanamide	0.0547191	-0.176429	0.88489	0.401059		3-Indoleacrylic_acid	0.063153	-0.33315	0.793801	0.460167
2-Thiocytidine	0.0565073	0.234759	1.17671	0.409349		octadec-9-ynoic_acid	0.063153	0.168696	1.12404	0.460167
7-hydroxy-6-nitro-2,3-dihydro-1H,5H-pyrido[3,2,1-ij]quinolin-5-one	0.0565073	0.0651047	1.04616	0.409349		PC_O-14:0	0.0641531	0.329031	1.25617	0.462409
LysoPC_20:2	0.0574194	-0.214198	0.862025	0.411176		N,N-Diethyldodecanamide	0.0651663	0.192909	1.14307	0.462409
N,N-Diethyldodecanamide	0.0574194	0.186863	1.13829	0.411176		DL-Stachydrine	0.0661926	0.673551	1.59499	0.462409
2-[5-(2-hydroxypropyl)oxolan-2-yl]propanoic_acid	0.0583438	0.103865	1.07465	0.412645		Glu-Gln	0.0661926	-0.260569	0.834759	0.462409
3,4-dimethoxythiophene-2,5-dicarboxylic_acid	0.0592805	-0.104391	0.930197	0.412645		LPE_22:6	0.0661926	-0.222073	0.857333	0.462409
3-Methoxycinnamic_acid	0.0592805	0.145298	1.10596	0.412645		4-Hydroxybenzophenone	0.0672322	-0.0677428	0.95413	0.462409
MAG_(18:2)	0.0592805	-0.298223	0.813254	0.412645		5-(4-benzylpiperazino)-2,4(1H,3H)-pyrimidinedione	0.0672322	0.103863	1.07465	0.462409
O-Acetylserine	0.0592805	0.102789	1.07385	0.412645		L-Phenylalanine	0.0672322	0.239356	1.18047	0.462409
Bilirubin	0.0611914	-0.366282	0.775779	0.414151		Nicotinuric_Acid	0.0672322	0.145509	1.10612	0.462409
L-Asparagine	0.0611914	-0.109468	0.92693	0.414151		1-Aminocyclohexanecarboxylic_acid	0.0682852	0.657612	1.57747	0.462409
L-Valine	0.0621658	0.120153	1.08685	0.414151		16-Hydroxyhexadecanoic_acid	0.0682852	0.290137	1.22276	0.462409
Sulfamethoxazole	0.0621658	-0.157291	0.896707	0.414151		N-Arachidonoyl-L-serine	0.0682852	-0.590043	0.664323	0.462409
5-Methyl-dl-tryptophan	0.063153	0.172281	1.12684	0.414151		methyl_3,4,5-trihydroxycyclohex-1-ene-1-carboxylate	0.0682852	0.402055	1.32139	0.462409
Bis(3,5,5-trimethylhexyl)_phthalate	0.063153	0.108998	1.07848	0.414151		alpha-Benzylsuccinic_acid	0.0693517	-0.131089	0.913142	0.464582
CAR_18:2	0.063153	0.154153	1.11277	0.414151		alpha-Ketoglutaric_acid	0.0693517	-0.150072	0.901206	0.464582
Gamma-Glu-Leu	0.063153	0.604742	1.52071	0.414151		PC_34:2	0.0704319	0.323487	1.25135	0.469059
Oleamide	0.063153	-0.299642	0.812454	0.414151		Pseudouridine	0.0715258	-0.126391	0.91612	0.469059
PC_14:0_14:0	0.063153	0.177611	1.13101	0.414151		Xanthine	0.0715258	-0.138885	0.908221	0.469059
Pantothenic_acid	0.063153	0.172281	1.12684	0.414151		cis-7-Hexadecenoic_Acid	0.0715258	0.182085	1.13452	0.469059
N-(2-methyl-5-nitrophenyl)-N-(methylsulfonyl)methanesulfonamide	0.0651663	-0.424924	0.744878	0.420796		(2E)-3-(3,4-dimethoxyphenyl)prop-2-enoic_acid	0.0726336	-0.221705	0.857551	0.471362
N2-Methylguanosine	0.0651663	0.143106	1.10428	0.420796		L-Aspartic_acid	0.0726336	-0.0982874	0.934141	0.471362
(卤)10(11)-EpDPA	0.0661926	0.252697	1.19143	0.420796		4,4'-(Isopropylidenebis(4,1-phenyleneoxy))dianiline	0.0737554	0.378444	1.29994	0.473708
Biliverdin	0.0661926	-0.332562	0.794125	0.420796		4-oxododecanedioic_acid	0.0737554	0.0829563	1.05919	0.473708
Ecdysterone	0.0661926	0.0493214	1.03478	0.420796		FAHFA_22:4/18:0	0.0748914	0.234995	1.1769	0.478537
o-Toluic_Acid	0.0661926	-0.294115	0.815572	0.420796		Piperine	0.0760416	0.841583	1.79201	0.483407
Fenpropimorph	0.0672322	-0.501024	0.706605	0.425235		Octopamine	0.0772061	0.216235	1.1617	0.488319
Hexadecanedioic_acid	0.0682852	-0.341616	0.789157	0.429714		L-Tyrosinemethylester	0.0783852	-0.319215	0.801506	0.493273
Indole-3-acrylic_acid	0.0693517	-0.253891	0.838632	0.432061		LPC_22:6	0.0795789	-0.124733	0.917174	0.498268
N-[2-chloro-6-(trifluoromethoxy)phenyl]-2,2-dimethylpropanamide	0.0693517	0.141869	1.10333	0.432061		Methyl_EudesMate	0.0807873	-0.903171	0.53471	0.503305
L-Pyroglutamic_acid	0.0704319	0.0676242	1.04799	0.436608		11(Z),14(Z),17(Z)-Eicosatrienoic_acid	0.0820105	0.167923	1.12344	0.508384
Estrone_sulfate	0.0726336	-0.422552	0.746104	0.44582		3-Hydroxyvaleric_acid	0.0832488	-0.164515	0.892229	0.508471
Linolelaidic_Acid_(C18:2N6T)	0.0726336	-0.417615	0.748661	0.44582		4-acetyl-4-(ethoxycarbonyl)heptanedioic_acid	0.0832488	-0.345667	0.786944	0.508471
Diphenylamine	0.0737554	0.211439	1.15784	0.448289		5-OxoETE	0.0832488	0.481894	1.39658	0.508471
PC_17:0_17:0	0.0737554	-0.171531	0.8879	0.448289		Docosatrienoic_acid	0.0845021	0.173906	1.12811	0.513608
3-benzyl-1-butyl-4-hydroxy-1,2-dihydroquinolin-2-one	0.0748914	0.449133	1.36522	0.450795		2-(Methylthio)benzothiazole	0.0857707	0.242706	1.18321	0.513799
Tetranor-12R-HETE	0.0748914	-0.863762	0.549518	0.450795		3-(3,4-dimethylphenyl)-3,4-dihydro-1,2,3-benzotriazin-4-one	0.0857707	0.105309	1.07572	0.513799
11-Epiprostaglandin_E1	0.0760416	-0.129093	0.914406	0.455518		Taurochenodeoxycholic_acid	0.0857707	0.41538	1.33365	0.513799
Corticosterone	0.0783852	0.239891	1.1809	0.461747		PC_O-15:0	0.0870546	0.236113	1.17782	0.518995
LPI_20:4	0.0783852	0.316074	1.24494	0.461747		11-keto_Testosterone_(CRM)	0.088354	-0.750847	0.594255	0.521749
Tyrosylalanine	0.0783852	-0.292966	0.816222	0.461747		3-Hydroxy-3-methylbutanoic_acid	0.088354	0.203158	1.15122	0.521749
Azelaic_acid	0.0795789	0.163567	1.12005	0.461747		4-Methoxycinnamic_acid	0.089669	-0.28858	0.818707	0.522514
LPC_O-14:0	0.0795789	-0.613871	0.653441	0.461747		D-(+)-Mannose	0.089669	-0.0976391	0.934561	0.522514
3-Hydroxydecanoic_acid	0.0807873	-0.45433	0.729849	0.461747		5-Hydroxyindole	0.0909997	0.0226484	1.01582	0.522514
5-chloro-6-(trifluoromethyl)-1,3-dihydro-2H-benzimidazole-2-thione	0.0807873	-0.20651	0.866631	0.461747		N1-[4-(trifluoromethyl)phenyl]-2-phenylbutanamide	0.0909997	0.787629	1.72624	0.522514
5-trans-Prostaglandin_E2	0.0807873	-0.697747	0.616534	0.461747		PE_O-16:1_22:6	0.0909997	0.2352	1.17707	0.522514
LPC_22:1-SN1	0.0807873	-0.299713	0.812414	0.461747		Phloretin	0.0909997	-0.533812	0.690727	0.522514
TG_16:0_18:2_18:2	0.0807873	-0.325299	0.798133	0.461747		1,7-bis(4-hydroxyphenyl)heptan-3-one	0.0923462	0.230222	1.17302	0.525403
Acetyl-L-carnitine	0.0820105	-0.136426	0.90977	0.462376		Testosterone	0.0923462	-0.364403	0.77679	0.525403
CAR_20:3	0.0820105	0.11634	1.08398	0.462376		Deoxyribose_5-Phosphate	0.0937087	-0.0849219	0.942836	0.530732
methyl_4-methyl-2-oxo-2H-pyran-6-carboxylate	0.0820105	-0.274009	0.827018	0.462376		1-(2-furyl)pentane-1,4-dione	0.0950872	0.191763	1.14216	0.531294
2-Hydroxymyristic_acid	0.0832488	-0.26923	0.829762	0.465148		D-Proline	0.0950872	0.06345	1.04496	0.531294
2-Methoxyestradiol	0.0832488	0.301102	1.23208	0.465148		Stearic_acid	0.0950872	0.247996	1.18756	0.531294
Androsterone_glucuronide	0.0845021	-0.283181	0.821777	0.465883		2,3-Dinor-8-epi-prostaglandin_F2伪	0.0993205	-0.0452152	0.969145	0.545881
Perillic_acid	0.0845021	0.527774	1.4417	0.465883		Azelaic_acid	0.0993205	0.132347	1.09608	0.545881
Trigonelline	0.0845021	-0.298465	0.813117	0.465883		Phenobarbital	0.0993205	-0.739616	0.598899	0.545881
2-(14,15-Epoxyeicosatrienoyl)_glycerol	0.0870546	0.377124	1.29875	0.473668		3-Indoxyl_sulphate	0.100765	0.414369	1.33272	0.545881
DLK	0.0870546	-0.0860942	0.94207	0.473668		Isoproterenol	0.100765	-0.194702	0.873754	0.545881
SM_8:1;2O/34:8	0.0870546	0.0769554	1.05479	0.473668		MAG_(18:2)	0.100765	-0.233824	0.850378	0.545881
CAR_20:4	0.088354	0.235405	1.17724	0.476576		N-Acetyl-L-carnosine	0.100765	-0.214487	0.861852	0.545881
Ethyl_oleate	0.088354	0.0633897	1.04492	0.476576		CAR_20:4	0.102225	0.296834	1.22845	0.549021
O-Desmethylvenlafaxine	0.089669	-0.122686	0.918476	0.481584		PC_O-17:1	0.102225	2.3506	5.10036	0.549021
PC_32:2	0.0909997	-0.235469	0.849409	0.486633		10-Hydroxydecanoic_acid	0.103703	0.265248	1.20184	0.549846
4-Phenyl-3-buten-2-one	0.0923462	-0.10947	0.926929	0.487557		Metanephrine	0.103703	0.181609	1.13415	0.549846
Hexadecanamide	0.0923462	-0.138354	0.908555	0.487557		gamma-Tocopherol	0.103703	0.140225	1.10208	0.549846
LPC_O-16:0	0.0923462	-0.313707	0.804571	0.487557		LPC_18:4	0.105197	-0.525612	0.694665	0.555406
19-Nortestosterone	0.0950872	-0.392385	0.761869	0.492691		Hydrocortisone	0.106709	0.213274	1.15932	0.557289
4-methylphenyl_1-ethyl-3-methyl-1H-pyrazole-5-carbothioate	0.0950872	0.0721281	1.05127	0.492691		Undecanedioic_acid	0.106709	0.141571	1.10311	0.557289
Mestranol	0.0950872	0.387187	1.30784	0.492691		15(R)-Lipoxin_A4	0.108238	-0.54861	0.683678	0.557289
PC_O-17:1	0.0950872	2.85615	7.24082	0.492691		Androsterone	0.108238	-0.0193918	0.986649	0.557289
(2E)-N-(4-acetamidobutyl)-3-(4-hydroxy-3-methoxyphenyl)prop-2-enamide	0.0964819	-0.11784	0.921566	0.492691		Ethyl_paraben	0.108238	0.125032	1.09053	0.557289
13-Hpotre(R)	0.0964819	-0.328572	0.796324	0.492691		LPE_14:0	0.108238	0.304599	1.23508	0.557289
4,4'-dimethoxy[1,1'-biphenyl]-2-carbonitrile	0.0964819	-0.225483	0.855309	0.492691		Hydrocinnamic_acid	0.109784	-0.167179	0.890582	0.558328
Riboflavin	0.0964819	0.160582	1.11774	0.492691		Hydroquinone	0.109784	-0.0503086	0.96573	0.558328
4-Aminohippuric_acid	0.097893	0.129911	1.09423	0.497856		LPC_20:4	0.109784	-0.100388	0.932782	0.558328
Bicyclo_prostaglandin_E2	0.0993205	0.0977446	1.0701	0.503063		2-Mercaptobenzothiazole	0.111347	0.382669	1.30375	0.561693
Thromboxane_B2	0.100765	-0.617996	0.651575	0.503224		bicyclo[2.2.2]oct-2-en-1-yl_4-methylbenzene-1-sulfonate	0.111347	-0.136563	0.909684	0.561693
CAR_13:0	0.102225	-0.38086	0.76798	0.503224		CAR_18:1	0.112928	0.163219	1.11978	0.565092
CAR_15:1	0.102225	-0.478067	0.717939	0.503224		H-Trp-NH2	0.112928	-0.172009	0.887606	0.565092
LNH	0.102225	0.0671663	1.04766	0.503224		D-Ribose	0.114526	0.106714	1.07677	0.569739
LPC_O-18:0	0.102225	-0.121446	0.919266	0.503224		11-Epiprostaglandin_E1	0.116143	-0.259487	0.835385	0.569739
3-Methyladipic_acid	0.103703	-0.0306084	0.979007	0.503224		2-Oxindole	0.116143	0.284206	1.21774	0.569739
1-Aminocyclohexanecarboxylic_acid	0.105197	0.945816	1.92628	0.503224		5-[(10Z)-14-(3,5-dihydroxyphenyl)tetradec-10-en-1-yl]benzene-1,3-diol	0.116143	0.217271	1.16253	0.569739
13(S)-HOTrE	0.105197	0.381295	1.30251	0.503224		L-(+)-Citrulline	0.116143	0.0956046	1.06851	0.569739
DL-伪-Aminocaprylic_acid	0.105197	-0.239132	0.847255	0.503224		4-Ethylphenol	0.117777	-0.328756	0.796223	0.570147
L-Tyrosine_methyl_ester	0.105197	-0.187651	0.878034	0.503224		CAR_18:2	0.117777	0.151415	1.11066	0.570147
N-Cyclohexyl-N-methylcyclohexanamine	0.105197	-0.0236647	0.983731	0.503224		2-Arachidonoyl_glycerol	0.119429	0.298296	1.22969	0.570147
Traumatic_acid	0.105197	-0.123006	0.918272	0.503224		DL-Arginine	0.119429	-0.159697	0.895213	0.570147
2-{[2-oxo-2-(3-pyridylamino)ethyl]thio}acetic_acid	0.106709	-0.160118	0.894952	0.503224		Indirubin	0.119429	0.12572	1.09105	0.570147
4-Ethoxybenzaldehyde	0.106709	0.137085	1.09968	0.503224		Pantothenic_acid	0.119429	0.180608	1.13336	0.570147
N-(4-piperidinophenyl)-2-thiophenecarboxamide	0.106709	0.0955962	1.06851	0.503224		Perfluorooctanoic_acid_(PFOA)	0.119429	-0.250995	0.840317	0.570147
Stearic_acid	0.106709	-0.176546	0.884819	0.503224		Avocadyne_1-acetate	0.121099	0.193335	1.1434	0.573724
fentanyl-d5	0.106709	-0.14795	0.902532	0.503224		N-(2-methyl-5-nitrophenyl)-N-(methylsulfonyl)methanesulfonamide	0.121099	-0.187734	0.877984	0.573724
6_尾-Hydroxycortisol	0.108238	-0.070372	0.952392	0.503224		5-Methyl-dl-tryptophan	0.122787	0.187966	1.13916	0.575162
DL-Stachydrine	0.108238	0.894011	1.85834	0.503224		7-hydroxy-6-nitro-2,3-dihydro-1H,5H-pyrido[3,2,1-ij]quinolin-5-one	0.122787	0.0876582	1.06264	0.575162
L-Cystine	0.108238	0.349534	1.27415	0.503224		Dl-3,4-Dihydroxymandelic_Acid	0.122787	-0.934118	0.523362	0.575162
LPE_O-18:2	0.108238	-0.204224	0.868005	0.503224		2-Furoic_acid	0.124494	0.173316	1.12765	0.576079
ethyl_4-amino-2-(methylsulfanyl)-1,3-thiazole-5-carboxylate	0.108238	0.086302	1.06165	0.503224		Caprylic_acid	0.124494	-0.00930866	0.993569	0.576079
Cystine	0.109784	0.170522	1.12547	0.504761		Glycoursodeoxycholic_acid	0.124494	0.168119	1.12359	0.576079
GPH	0.109784	0.0616584	1.04366	0.504761		(2R)-2-[(2R,5S)-5-[(2S)-2-hydroxybutyl]oxolan-2-yl]propanoic_acid	0.126219	0.357484	1.28119	0.576079
Kaempferol	0.109784	0.0315992	1.02214	0.504761		Asp-Phe_methyl_ester	0.126219	0.170884	1.12575	0.576079
Xanthine	0.112928	-0.183839	0.880357	0.517309		CAR_18:0	0.126219	0.218884	1.16383	0.576079
Oleanolic_acid	0.114526	0.117049	1.08451	0.518908		PC_16:0_16:1	0.126219	-0.409088	0.753099	0.576079
SM_8:1;2O/26:1	0.114526	-0.220883	0.85804	0.518908		N-(6-methoxypyridin-3-yl)thiophene-2-carboxamide	0.127963	-0.142724	0.905808	0.581433
gamma-Glutamyltyrosine	0.114526	0.166384	1.12224	0.518908		LPA_20:4	0.129726	0.00159908	1.00111	0.581433
2-[(3S)-1-(3,4-Difluorobenzyl)-3-pyrrolidinyl]-1,3-benzoxazole	0.116143	0.0575289	1.04068	0.520553		N-benzyl-3-(4-chlorophenyl)-4,5-dihydro-5-isoxazolecarboxamide	0.129726	0.217469	1.16269	0.581433
Indole-3-pyruvic_acid	0.116143	0.324132	1.25191	0.520553		Octadecanamine	0.129726	0.11146	1.08032	0.581433
Methyl_3-indolyacetate	0.116143	-0.0915493	0.938514	0.520553		cis-2-Decenoic_acid	0.129726	-0.173567	0.886648	0.581433
Docosahexaenoic_acid	0.117777	-0.218819	0.859269	0.523973		4,7,8-trimethoxyfuro[2,3-b]quinoline	0.133307	0.156499	1.11458	0.593217
4-(pentyloxy)benzene-1-carbohydrazide	0.119429	0.0766286	1.05455	0.523973		N-[2-chloro-6-(trifluoromethoxy)phenyl]-2,2-dimethylpropanamide	0.133307	0.0245741	1.01718	0.593217
4-Chlorobenzophenone	0.119429	0.0616437	1.04365	0.523973		Pyrogallol	0.135126	-0.176638	0.884762	0.599172
LPC_22:4-SN1	0.119429	-0.32202	0.799949	0.523973		3-Methyladipic_acid	0.136965	-0.081909	0.944807	0.604798
LPE_O-18:1	0.119429	-0.155793	0.897639	0.523973		3-(4-Hydroxyphenyl)propionic_acid	0.138822	-0.544116	0.685812	0.604798
ent-Prostaglandin_F2伪	0.119429	-0.513843	0.700354	0.523973		3-Hydroxydecanoic_acid	0.138822	-0.207282	0.866168	0.604798
CAR_20:2	0.121099	0.126494	1.09164	0.525747		Galactonic_acid	0.138822	-0.0494206	0.966324	0.604798
Tetracycline	0.121099	-0.133093	0.911874	0.525747		SM_8:1;2O/32:9	0.138822	-0.670875	0.628126	0.604798
尾-Estradiol-17尾-glucuronide	0.121099	0.180276	1.1331	0.525747		L-Valine	0.140699	0.107959	1.0777	0.610839
Jasmonic_acid	0.122787	-0.190658	0.876206	0.527563		Thromboxane_B1	0.142595	0.318772	1.24727	0.616923
PC_34:2	0.122787	0.0712854	1.05065	0.527563		D-Phenylalanine	0.144511	0.0857676	1.06125	0.623048
SM_8:1;2O/34:7	0.122787	-0.0390883	0.97327	0.527563		Glu-Glu	0.146447	-0.173999	0.886382	0.624692
Anacardic_acid	0.124494	0.317531	1.2462	0.533058		LPC_22:1	0.146447	-0.443859	0.735165	0.624692
5-Hydroxytryptophan	0.127963	0.039047	1.02743	0.544171		4-Hydroxybenzaldehyde	0.148402	0.0984379	1.07061	0.624692
Mevalonic_acid	0.127963	0.0514158	1.03628	0.544171		Dihydroroseoside	0.148402	-0.82774	0.563411	0.624692
4-Methoxycinnamic_acid	0.129726	-0.262774	0.833484	0.544237		Kynurenine	0.148402	0.152414	1.11143	0.624692
Heptadecanoic_acid	0.129726	0.084147	1.06006	0.544237		N1-(1H-indol-4-yl)cyclohexane-1-carboxamide	0.148402	-0.395271	0.760347	0.624692
L-Tyrosinemethylester	0.129726	-0.365222	0.77635	0.544237		Prostaglandin_F2伪_1-11-lactone	0.148402	-0.0632624	0.957097	0.624692
N1-(4-chlorophenyl)-3-(1H-pyrrol-1-ylmethyl)piperidine-1-carboxamide	0.129726	-0.933414	0.523618	0.544237		2-[5-(2-hydroxypropyl)oxolan-2-yl]propanoic_acid	0.150377	0.166016	1.12196	0.630751
2-[(4-chlorophenyl)sulfonyl]-N,N-dimethylacetamide	0.131507	-0.109491	0.926915	0.546192		(2E)-N-(4-acetamidobutyl)-3-(4-hydroxy-3-methoxyphenyl)prop-2-enamide	0.152372	-0.107047	0.928487	0.630751
7-Ketocholesterol	0.131507	0.325719	1.25329	0.546192		1-(4-chlorophenyl)-2-phenylethan-1-one	0.152372	0.204082	1.15195	0.630751
LPE_O-16:1	0.131507	-0.0478354	0.967387	0.546192		CAR_17:0	0.152372	0.110886	1.07989	0.630751
Trifolin	0.133307	0.0418182	1.02941	0.548428		Indole-3-acrylic_acid	0.152372	-0.16309	0.89311	0.630751
(4-benzoylpiperidino)[4-(tert-butyl)phenyl]methanone	0.135126	0.160582	1.11774	0.548428		CAR_22:5	0.154388	0.296053	1.22778	0.634875
2-[(3S)-1-(2-Thienylmethyl)-3-pyrrolidinyl]-1,3-benzoxazole	0.135126	0.084147	1.06006	0.548428		FAHFA_20:4/18:1	0.154388	0.069012	1.049	0.634875
4,4'-(Isopropylidenebis(4,1-phenyleneoxy))dianiline	0.135126	0.145212	1.10589	0.548428		(+/-)5(6)-EET_Ethanolamide	0.156423	-0.280143	0.82351	0.636938
LPC_17:2	0.135126	-0.103203	0.930964	0.548428		N-Methylhydantoin	0.156423	-0.166653	0.890907	0.636938
LPC_18:2-SN1	0.135126	-0.150925	0.900673	0.548428		Taurocholic_acid	0.156423	0.0431258	1.03034	0.636938
cis-7-Hexadecenoic_Acid	0.135126	-0.139887	0.90759	0.548428		Cortisone	0.158479	0.0197091	1.01376	0.641119
(卤)9-HpODE	0.138822	-0.200642	0.870163	0.556181		N1-morpholinocarbonyl-4-methylbenzene-1-sulfonamide	0.158479	0.0809153	1.05769	0.641119
5伪-Dihydrotestosterone	0.138822	-0.239907	0.8468	0.556181		4-Methylvaleric_Acid	0.160555	0.112369	1.081	0.647416
Asp-Phe_methyl_ester	0.138822	0.176409	1.13007	0.556181		LPC_18:0-SN1	0.162652	-0.533133	0.691053	0.651652
Serotonin	0.138822	-0.21145	0.863669	0.556181		LPC_22:1-SN1	0.162652	-0.328674	0.796268	0.651652
2-({[4-(6-methyl-1,3-benzothiazol-2-yl)phenyl]imino}methyl)phenol	0.140699	0.100845	1.0724	0.561894		LPE_20:4	0.164769	-0.112772	0.924809	0.658019
Phe-Pro	0.142595	0.366053	1.28882	0.567648		Artemisinin	0.166907	-0.319169	0.801531	0.664427
LPC_O-17:1	0.144511	-0.181272	0.881925	0.573442		LPC_O-20:2	0.169065	0.405069	1.32415	0.664528
Chlortetracycline	0.146447	0.402941	1.3222	0.577445		LPE_O-18:0	0.169065	-0.25106	0.840279	0.664528
Phosphocholine	0.146447	-0.203732	0.868302	0.577445		N-acetyl-L-ornithine	0.169065	-0.349358	0.784933	0.664528
1H-indol-3-yl(pyridin-2-yl)methanol	0.148402	0.0418887	1.02946	0.583309		Propylparaben	0.169065	0.147096	1.10734	0.664528
(+/-)5-iPF2伪-VI	0.150377	-0.678721	0.624719	0.587367		17-AAG	0.171245	0.284056	1.21761	0.668875
3,5-dimethyl-1-phenyl-1,5-dihydro-4H-pyrazolo[4,3-c]quinolin-4-one	0.150377	-0.0808113	0.945526	0.587367		tert-Butyl_N-[1-(aminocarbonyl)-3-methylbutyl]carbamate	0.171245	-0.677465	0.625263	0.668875
Hex2Cer_18:1;2O/16:0	0.152372	-0.0790257	0.946697	0.588278		9-Methyluric_acid	0.173445	-0.400906	0.757382	0.673249
LPC_19:1	0.152372	-0.33065	0.795178	0.588278		Pimelic_acid	0.173445	-0.0337469	0.97688	0.673249
PC_17:1_17:1	0.152372	0.191462	1.14192	0.588278		4-(tert-butyl)-3-(4-chlorophenethyl)-2,3-dihydro-1,3-thiazole-2-thione	0.175667	-0.109433	0.926952	0.679754
15(R)-Lipoxin_A4	0.154388	-0.529304	0.692889	0.588278		Vitamin_A	0.17791	0.131287	1.09527	0.685644
Cafestol	0.154388	-0.284519	0.821015	0.588278		2,6-Di-tert-butyl-1,4-benzoquinone	0.180174	0.120733	1.08729	0.685644
N6-Succinyl_Adenosine	0.154388	0.13955	1.10156	0.588278		3-Hydroxysebacic_acid	0.180174	0.241971	1.18261	0.685644
SNH	0.154388	-0.0923659	0.937983	0.588278		PC_O-16:1	0.180174	0.153449	1.11223	0.685644
Theobromine	0.154388	-0.390516	0.762857	0.588278		WMH	0.180174	-0.0831222	0.944012	0.685644
15-deoxy-螖12,14-Prostaglandin_A2	0.156423	0.363712	1.28673	0.590616		Mevalonic_acid	0.182459	0.0584996	1.04138	0.685644
5(S),15(S)-DiHETE	0.156423	0.727484	1.65575	0.590616		1-Methyluric_acid	0.184766	-0.119199	0.920699	0.685644
PC_8:0_9:0	0.156423	0.196769	1.14613	0.590616		CAR_10:2	0.184766	-0.259059	0.835633	0.685644
23-Nordeoxycholic_acid	0.158479	-0.279012	0.824155	0.594773		CAR_7:0	0.184766	0.157086	1.11503	0.685644
4-Ethylphenol	0.158479	-0.746875	0.595893	0.594773		Linalool	0.184766	0.0961034	1.06888	0.685644
11-Deoxy_prostaglandin_F2尾	0.160555	-0.1364	0.909786	0.597828		N-Acetylneuraminic_acid	0.184766	0.101436	1.07284	0.685644
8-Aminooctanoic_acid	0.160555	-0.156318	0.897312	0.597828		Normorphine	0.184766	0.229808	1.17268	0.685644
(+/-)-Equol	0.162652	0.109001	1.07848	0.597828		Sebacic_acid	0.184766	0.0954834	1.06842	0.685644
2-oxo-2H-chromene-3-carboxylic_acid	0.162652	0.11439	1.08252	0.597828		2-Phenylphenol	0.187094	-0.0999123	0.93309	0.685644
Lysopa_16:0	0.162652	0.310335	1.24	0.597828		DMK	0.187094	-0.0410023	0.971979	0.685644
N-Formylkynurenine	0.162652	0.11439	1.08252	0.597828		LNH	0.187094	0.131703	1.09559	0.685644
N1-[4-(acetylamino)phenyl]-2,2-dimethylcyclopropane-1-carboxamide	0.162652	0.0244676	1.0171	0.597828		N-Acetyl-L-methionine	0.187094	0.407413	1.32631	0.685644
6-benzyl-4-oxo-1,4-dihydropyridine-3-carboxamide	0.164769	0.0763245	1.05433	0.598548		cis-4-Hydroxy-D-proline	0.187094	0.344628	1.26982	0.685644
LPC_22:4	0.164769	-0.136689	0.909604	0.598548		17beta-Trenbolone	0.189444	0.137763	1.1002	0.690195
LPE_17:0	0.164769	0.235303	1.17715	0.598548		O-Desmethylvenlafaxine	0.189444	-0.0663368	0.95506	0.690195
N-Acetylvaline	0.164769	0.0829606	1.05919	0.598548		Gly-Val	0.191815	-0.127491	0.915422	0.692759
1-Methyluric_acid	0.166907	-0.522348	0.696238	0.601057		LPC_16:2-SN1	0.191815	0.235968	1.1777	0.692759
3-(propan-2-yl)-octahydropyrrolo[1,2-a]pyrazine-1,4-dione	0.166907	-0.175336	0.885561	0.601057		PC_18:2_18:2	0.191815	0.254297	1.19275	0.692759
Rutin	0.166907	0.12242	1.08856	0.601057		Adrenic_acid	0.194208	0.0713567	1.0507	0.697359
3-(1-naphthylmethylidene)indolin-2-one	0.169065	-0.0763744	0.948438	0.603597		Dehydrocholic_acid	0.194208	0.52491	1.43884	0.697359
DG_18:2_18:2	0.169065	-0.0650405	0.955918	0.603597		LPC_O-20:0	0.196624	-0.343396	0.788184	0.698675
L-Tryptophan	0.169065	0.254387	1.19283	0.603597		PC_O-17:0	0.196624	0.111246	1.08016	0.698675
Cortodoxone	0.173445	0.275541	1.21045	0.615706		PC_O-40:10	0.196624	0.0734243	1.05221	0.698675
Dl-3,4-Dihydroxymandelic_Acid	0.173445	-0.255102	0.837928	0.615706		2-(Formylamino)Benzoic_Acid	0.199061	0.11778	1.08506	0.698675
Bisphenol_A	0.175667	0.0735391	1.05229	0.618308		2-Methylnicotinamide	0.199061	0.14545	1.10608	0.698675
DL-Norvaline	0.175667	0.0514611	1.03631	0.618308		2-{2-[2,5-di(methoxycarbonyl)anilino]-2-oxoethoxy}acetic_acid	0.199061	0.191581	1.14201	0.698675
Desacetyl_diltiazem	0.175667	0.0683757	1.04854	0.618308		4-Phenyl-3-buten-2-one	0.199061	-0.0887293	0.940351	0.698675
(卤)11-HETE	0.17791	0.13933	1.10139	0.620155		L-beta-Imidazolelactic_acid	0.199061	-0.320348	0.800877	0.698675
N-Acetyl-L-leucine	0.17791	0.222684	1.1669	0.620155		2-Phenylpropionic_acid	0.20152	0.0218022	1.01523	0.703343
Prostaglandin_H2	0.17791	-0.133679	0.911504	0.620155		Cyclohexanecarboxylic_acid	0.20152	-0.0853517	0.942555	0.703343
2-Hydroxyvaleric_acid	0.180174	0.197134	1.14642	0.620155		(+/-)-Equol	0.204001	-0.119181	0.92071	0.708036
MAG_(18:3)	0.180174	-0.272187	0.828063	0.620155		Capryloylglycine	0.204001	0.277455	1.21205	0.708036
N-Acetyl-5-aminosalicylic_acid	0.180174	0.132628	1.09629	0.620155		L-Glutamic_acid	0.206504	0.191357	1.14184	0.712754
N-伪-L-Acetyl-arginine	0.180174	-0.0363263	0.975135	0.620155		N-acetyl-D-glucosamine	0.206504	-0.16368	0.892745	0.712754
Testosterone_undecanoate	0.180174	0.0960378	1.06883	0.620155		19(R)-Hydroxy_prostaglandin_F2伪	0.20903	0.0998596	1.07167	0.713564
LPC_O-15:0	0.182459	-0.251411	0.840074	0.626291		5伪-Pregnan-3,20-dione	0.20903	0.384827	1.3057	0.713564
2-(3-chloro-2-methylanilino)benzoic_acid	0.187094	0.103847	1.07464	0.633475		6_尾-Hydroxycortisol	0.20903	-0.0831222	0.944012	0.713564
2-Amino-1,3,4-octadecanetriol	0.187094	0.1581	1.11582	0.633475		UR-144_N-Heptyl_analog	0.20903	-0.0537541	0.963426	0.713564
CAR_10:1	0.187094	-0.193542	0.874456	0.633475		25-hydroxycholecalciferol	0.214148	0.102496	1.07363	0.717279
Cannabicitran	0.187094	-0.204092	0.868085	0.633475		3'-Adenosine_monophosphate_(3'-AMP)	0.214148	0.123176	1.08913	0.717279
D-Threose	0.187094	0.0918802	1.06576	0.633475		LPC_19:2-SN1	0.214148	0.104078	1.07481	0.717279
LPE_17:1	0.189444	-0.414062	0.750507	0.637964		LPE_17:0	0.214148	0.139494	1.10152	0.717279
Tetranor-12(S)-HETE	0.189444	-0.814779	0.568496	0.637964		LPE_18:1	0.214148	0.116191	1.08387	0.717279
2-piperidinobenzoic_acid	0.191815	0.0972598	1.06974	0.639042		gamma-Nonanolactone	0.214148	0.0749302	1.05331	0.717279
L-Threonine	0.191815	-0.147948	0.902533	0.639042		methyl_4-methyl-2-oxo-2H-pyran-6-carboxylate	0.214148	-0.199909	0.870606	0.717279
LPE_18:3	0.191815	0.316365	1.24519	0.639042		8,8-dimethyl-2-phenyl-4H,8H-pyrano[2,3-h]chromen-4-one	0.21674	-0.145018	0.904368	0.71824
Quinoline-4-carboxylic_acid	0.191815	-0.208438	0.865474	0.639042		Fumaric_acid	0.21674	0.0217953	1.01522	0.71824
1,3-Dimethyluracil	0.194208	0.0888388	1.06351	0.641867		N-Methyldioctylamine	0.21674	0.0641414	1.04546	0.71824
8,15-Dihete	0.194208	-0.0647844	0.956088	0.641867		Papaverine	0.21674	-0.182589	0.88112	0.71824
cyclohexyl{4-[4-nitro-2-(1H-pyrrol-1-yl)phenyl]piperazino}methanone	0.194208	0.105468	1.07584	0.641867		CAR_14:1	0.219355	-0.233282	0.850697	0.721152
D-(+)-Glucose	0.196624	0.156872	1.11487	0.642564		Noroxycodone-d3	0.219355	-0.0811014	0.945336	0.721152
Kynurenic_acid	0.196624	-0.261546	0.834193	0.642564		Prostaglandin_A1_ethyl_ester	0.219355	0.196953	1.14627	0.721152
Thromoboxane_B1	0.196624	-0.0470568	0.967909	0.642564		Morphine_D3	0.227336	0.136436	1.09919	0.743468
UR-144_N-Heptyl_analog	0.196624	-0.0634251	0.956989	0.642564		Oleamide	0.227336	-0.0293741	0.979845	0.743468
3-amino-1H-pyrazolo[4,3-c]pyridine-4,6-diol	0.199061	-0.153779	0.898893	0.642564		CAR_10:1	0.230042	-0.297147	0.81386	0.747507
5,6-dimethyl-4-oxo-4H-pyran-2-carboxylic_acid	0.199061	0.196785	1.14614	0.642564		LPC_12:0	0.230042	0.198288	1.14734	0.747507
CAR_22:0	0.199061	-0.331406	0.794762	0.642564		Citrinin	0.232771	0.0274688	1.01922	0.747507
Harmine	0.199061	0.103093	1.07407	0.642564		LPC_16:0-SN2	0.232771	0.0364027	1.02555	0.747507
TG_18:1_18:1_18:1	0.199061	0.162813	1.11947	0.642564		LPC_19:0-SN1	0.232771	0.137697	1.10015	0.747507
DL-Carnitine	0.20152	0.114213	1.08238	0.647148		LPC_20:0	0.232771	-0.187523	0.878112	0.747507
Prunin	0.20152	0.0234286	1.01637	0.647148		N-METHYL_(-)EPHEDRINE	0.232771	-0.0826808	0.944301	0.747507
D-(-)-Glutamine	0.204001	0.0507304	1.03579	0.653432		(3R)-8-hydroxy-3-(4-hydroxyphenyl)-3,4-dihydro-1H-2-benzopyran-1-one	0.235522	0.0888873	1.06355	0.75054
Benzoic_acid	0.206504	-0.139976	0.907534	0.656047		2-[1-(4-isobutylphenyl)ethyl]-5-(3-nitrophenyl)-1,3,4-oxadiazole	0.235522	-0.175082	0.885717	0.75054
Hex2Cer_13:0;2O	0.206504	0.404827	1.32393	0.656047		PC_O-20:2	0.235522	0.233179	1.17542	0.75054
LPC_18:4	0.206504	-0.527867	0.693579	0.656047		(卤)9(10)-DiHOME	0.238297	0.10013	1.07187	0.753599
2-(Formylamino)Benzoic_Acid	0.20903	0.204962	1.15266	0.656047		5,8-dihydroxy-10-methyl-5,8,9,10-tetrahydro-2H-oxecin-2-one	0.238297	-0.701579	0.614899	0.753599
3-(methylsulfonyl)-2H-chromen-2-one	0.20903	0.0649339	1.04604	0.656047		8-Isoprostaglandin_E2	0.238297	-0.158033	0.896246	0.753599
LPC_O-18:1	0.20903	-0.0802982	0.945862	0.656047		LPC_20:4-SN1	0.241094	-0.34984	0.784671	0.756015
LPE_20:5	0.20903	-0.307125	0.808251	0.656047		20-Hydroxy-(5Z,8Z,11Z,14Z)-eicosatetraenoic_acid	0.243915	0.0766928	1.0546	0.756015
Lysope_14:0	0.20903	-0.0716398	0.951556	0.656047		Cannabicitran	0.243915	-0.295426	0.814832	0.756015
CAR_20:1	0.211577	0.0379748	1.02667	0.660715		D-glutamine	0.243915	0.162677	1.11936	0.756015
Fluprostenol_serinol_amide	0.211577	0.0326472	1.02289	0.660715		Ornithine	0.243915	0.140653	1.1024	0.756015
2-Arachidonyl_Glycerol_ether	0.214148	-0.216919	0.860401	0.663534		ST_24:1;O5;G;S	0.243915	-0.156526	0.897183	0.756015
PC_O-34:2	0.214148	0.0452011	1.03183	0.663534		Uric_acid	0.243915	-0.0976399	0.934561	0.756015
11(Z),14(Z),17(Z)-Eicosatrienoic_acid	0.21674	0.0236946	1.01656	0.663534		trans-Petroselinic_Acid	0.243915	-0.0564742	0.961611	0.756015
Asp-Phe	0.21674	0.374148	1.29607	0.663534		11,12-Epoxy-(5Z,8Z,11Z)-icosatrienoic_acid	0.246758	0.260096	1.19756	0.757293
Estazolam	0.21674	0.0745235	1.05301	0.663534		Glycocholic_acid	0.246758	0.627511	1.5449	0.757293
H-Trp-NH2	0.21674	-0.111587	0.925569	0.663534		LPC_14:0-SN1	0.246758	0.0485488	1.03422	0.757293
LPE_O-17:1	0.21674	-0.158557	0.895921	0.663534		Levothyroxine	0.246758	-0.083218	0.94395	0.757293
Pimelic_acid	0.21674	-0.0794107	0.946444	0.663534		2-({[4-(6-methyl-1,3-benzothiazol-2-yl)phenyl]imino}methyl)phenol	0.249625	0.0857938	1.06127	0.764209
Homo-Gamma-Linolenic_Acid_(C20:3)	0.219355	-0.548598	0.683684	0.668256		1a,1b-Dihomo_prostaglandin_E1	0.252515	-0.213206	0.862618	0.765533
SM_9:1;2O/34:8	0.219355	0.0699893	1.04971	0.668256		Estriol	0.252515	-0.202513	0.869035	0.765533
2,4-Dihydroxybenzoic_acid	0.224653	-0.139769	0.907664	0.676041		LPC_14:0	0.252515	0.111043	1.08001	0.765533
3-hydroxy-2-octylpentanedioic_acid	0.224653	0.0308418	1.02161	0.676041		Prostaglandin_E2	0.252515	-0.0361968	0.975222	0.765533
AL_8810_Methyl_ester	0.224653	-0.12203	0.918894	0.676041		Tetracycline	0.255428	-0.0735869	0.950272	0.769764
Prostaglandin_F3伪	0.224653	-0.444414	0.734883	0.676041		WKK	0.255428	-0.090839	0.938977	0.769764
1-(2,4-diphenyl-2,3-dihydro-1H-1,5-benzodiazepin-1-yl)propan-1-one	0.227336	0.0792471	1.05647	0.676041		(2E,4E)-N-[2-(4-hydroxyphenyl)ethyl]dodeca-2,4-dienamide	0.258365	0.277723	1.21228	0.769764
All_trans-Retinal	0.227336	0.235843	1.17759	0.676041		D-Gluconic_acid	0.258365	-0.254637	0.838198	0.769764
Androsterone	0.227336	-0.372561	0.77241	0.676041		L-arginine	0.258365	-0.0535107	0.963589	0.769764
Jasmone	0.227336	-0.0499486	0.965971	0.676041		Morphine-3-glucuronide	0.258365	0.213464	1.15947	0.769764
LPC_36:4	0.227336	-0.0172071	0.988144	0.676041		N2-Methylguanosine	0.258365	0.193216	1.14331	0.769764
PC_O-40:9	0.227336	0.0575649	1.04071	0.676041		3-methyl-5-oxo-5-(4-toluidino)pentanoic_acid	0.261325	0.104157	1.07487	0.769764
Dehydrocholic_acid	0.230042	0.0792301	1.05645	0.679308		3-morpholino-5,6-diphenylpyridazine-4-carbonitrile	0.261325	-0.14267	0.905841	0.769764
Betaine	0.232771	0.0577224	1.04082	0.679308		AL_8810_Methyl_ester	0.261325	0.0997197	1.07157	0.769764
Cinchophen	0.232771	-0.144426	0.90474	0.679308		J147	0.261325	0.0436427	1.03071	0.769764
Lysopc_17:0	0.232771	-0.122134	0.918828	0.679308		L-Cysteinesulfinic_acid	0.261325	-0.126615	0.915978	0.769764
N-Acetyl-L-methionine	0.232771	0.203332	1.15135	0.679308		LPE_20:5	0.264308	-0.211696	0.863521	0.771258
Rosuvastatin	0.232771	0.0700193	1.04973	0.679308		Methenolone	0.264308	0.270182	1.20596	0.771258
Venlafaxine_N-Oxide	0.232771	0.0330222	1.02315	0.679308		N-Acetyl-L-leucine	0.264308	-0.145283	0.904202	0.771258
(+/-)5(6)-DiHET	0.235522	-0.474587	0.719673	0.679308		Palmitoyl_ethanolamide	0.264308	0.0848193	1.06055	0.771258
LPC_18:0	0.235522	-0.149929	0.901295	0.679308		3-Methylamino-L-alanine	0.267314	-0.0310262	0.978724	0.776395
N-Arachidonoyl-L-serine	0.235522	-0.170684	0.888421	0.679308		LPC_20:5-SN1	0.267314	-0.601052	0.659273	0.776395
PC_40:6	0.235522	-0.126999	0.915734	0.679308		LPC_O-18:3	0.270344	-0.0309693	0.978763	0.783369
PC_O-16:1	0.235522	0.0967404	1.06935	0.679308		CAR_22:6	0.273398	-0.209962	0.86456	0.786728
Valine	0.235522	0.0704439	1.05004	0.679308		Methyl_3-indolyacetate	0.273398	-0.0223722	0.984612	0.786728
2-[(butylamino)(imino)methyl]-1-oxohydrazinium-1-olate	0.238297	0.0756781	1.05386	0.684143		N-Acetyl-DL-tryptophan	0.273398	-0.00256799	0.998222	0.786728
N-[(4-hydroxy-3-methoxyphenyl)methyl]-8-methylnonanamide	0.238297	0.0695662	1.0494	0.684143		CAR_20:1	0.276474	0.0569679	1.04028	0.791464
N-(cyclopropylmethyl)-N'-phenylurea	0.241094	0.0766709	1.05458	0.689156		Thromboxane_B2	0.276474	0.246327	1.18618	0.791464
1,3-dimethyl-6-(trifluoromethyl)-1H-pyrazolo[3,4-b]pyridin-4-ol	0.243915	0.0356848	1.02504	0.689156		8-Aminooctanoic_acid	0.279575	0.18562	1.13731	0.791464
Enrofloxacin	0.243915	0.331023	1.25791	0.689156		LPC_42:12-SN2	0.279575	0.00968873	1.00674	0.791464
Fludrocortisone_acetate	0.243915	0.0545358	1.03852	0.689156		N-[4-cyano-1-(4-fluorophenyl)-1H-pyrazol-5-yl]cyclohexanecarboxamide	0.279575	-0.105378	0.929562	0.791464
LPC_O-17:0	0.243915	-0.107086	0.928462	0.689156		RMH	0.279575	-0.0841905	0.943314	0.791464
PC_O-18:0	0.243915	-0.275438	0.8262	0.689156		2-(tert-butyl)-1,3-thiazolane-4-carboxylic_acid	0.282699	0.140076	1.10196	0.791464
SM_8:1;2O/32:9	0.243915	-0.280157	0.823502	0.689156		3,4-dimethoxythiophene-2,5-dicarboxylic_acid	0.282699	0.00977308	1.0068	0.791464
7-Methylxanthine	0.246758	-0.226158	0.854908	0.690924		Benzoic_acid	0.282699	0.131947	1.09577	0.791464
Monobutyl_phthalate	0.246758	0.0770564	1.05486	0.690924		PC_O-18:2	0.282699	0.0888052	1.06349	0.791464
Palmitoylcarnitine	0.246758	0.0551776	1.03899	0.690924		Cys-Gly	0.285846	-0.543576	0.686068	0.791464
SM_8:1;2O/28:2	0.246758	-0.166331	0.891106	0.690924		Fasciculic_acid_B	0.285846	0.411137	1.32973	0.791464
11-dehydro_Thromboxane_B2	0.249625	-0.0512801	0.96508	0.692724		LPC_O-18:2	0.285846	0.193103	1.14322	0.791464
Lysopg_18:1	0.249625	-0.159937	0.895064	0.692724		(5E)-7-methylidene-10-oxo-4-(propan-2-yl)undec-5-enoic_acid	0.289018	0.0777431	1.05537	0.791464
S-Lactoylglutathione	0.249625	-0.25108	0.840267	0.692724		Indoxylsulfuric_acid	0.289018	0.0774694	1.05517	0.791464
TG_20:3_20:3_24:5	0.249625	-0.0334337	0.977092	0.692724		LPC_17:2	0.289018	0.0252573	1.01766	0.791464
2-hydroxy-3,6-diphenylcyclohexyl_acetate	0.252515	0.0365889	1.02569	0.693026		LPC_O-15:0	0.289018	-0.0551449	0.962498	0.791464
2-methyl-2,3,4,5-tetrahydro-1,5-benzoxazepin-4-one	0.252515	-0.116978	0.922117	0.693026		N-Cyclohexyl-N-methylcyclohexanamine	0.289018	-0.0901412	0.939431	0.791464
D-(+)-Malic_acid	0.252515	0.122546	1.08865	0.693026		N-benzoyl-N'-(2-chlorophenyl)thiourea	0.289018	-0.146296	0.903567	0.791464
LPC_16:2	0.252515	0.0334196	1.02344	0.693026		PC_O-18:5_2:0	0.289018	-0.252774	0.839281	0.791464
LPC_20:4	0.252515	-0.121506	0.919228	0.693026		SM_8:1;2O/26:1	0.289018	-0.165309	0.891737	0.791464
DMK	0.255428	-0.0839042	0.943501	0.696419		SM_9:1;2O/34:4	0.289018	0.0375563	1.02637	0.791464
L-Homocystine	0.255428	-0.044612	0.969551	0.696419		3-Methoxy_prostaglandin_F1伪	0.292212	0.221319	1.1658	0.793239
N-Methylhydantoin	0.255428	-0.164384	0.89231	0.696419		9-Fluorenone	0.292212	-0.0435207	0.970284	0.793239
LPC_18:1	0.258365	-0.0929655	0.937594	0.701356		All_trans-Retinal	0.292212	0.251212	1.19021	0.793239
LPC_20:2	0.258365	-0.123599	0.917895	0.701356		PC(16:0/16:0)	0.292212	0.113073	1.08153	0.793239
3-(4-Hydroxyphenyl)propionic_acid	0.261325	-0.448221	0.732946	0.704784		2,4-dihydroxyheptadec-16-en-1-yl_acetate	0.295431	0.185641	1.13732	0.795047
Allantoin	0.261325	-0.15627	0.897342	0.704784		5-Aminovaleric_acid	0.295431	-0.103139	0.931005	0.795047
Ochratoxin_A	0.261325	0.0692492	1.04917	0.704784		LPC_18:3	0.295431	-0.0547944	0.962732	0.795047
1-[2-(2,5-dimethyl-1H-pyrrol-1-yl)-4-nitrophenyl]-1H-imidazole	0.264308	-0.176563	0.884809	0.705198		Mestranol	0.295431	0.192196	1.1425	0.795047
2-{[(4-phenyl-1H-pyrazol-5-yl)amino]methylene}-1H-indene-1,3(2H)-dione	0.264308	0.0306563	1.02148	0.705198		19(R)-hydroxy_Prostaglandin_E2	0.298673	0.153704	1.11242	0.798598
3-Hydroxybenzoic_acid	0.264308	-0.112795	0.924794	0.705198		2-Thiocytidine	0.298673	-0.0413136	0.97177	0.798598
Glucuronic_acid-3,6-lactone	0.264308	0.203173	1.15123	0.705198		Isobutyryl_carnitine	0.298673	0.13701	1.09962	0.798598
Lauric_acid_ethyl_ester	0.264308	-0.0997375	0.933203	0.705198		2-hydroxy-6-[(8Z,11Z)-pentadeca-8,11,14-trien-1-yl]benzoic_acid	0.301939	-0.141728	0.906433	0.798759
2,3-Dinor-8-epi-prostaglandin_F2伪	0.267314	-0.0544478	0.962963	0.710178		5伪-Dihydrotestosterone_glucuronide	0.301939	-0.133157	0.911834	0.798759
2-Hydroxy-2-methylbutanedioic_acid	0.267314	0.123318	1.08924	0.710178		Homovanillic_acid	0.301939	-0.108422	0.927602	0.798759
Sebacic_acid	0.270344	-0.0624305	0.957649	0.7167		LPE_20:3	0.301939	0.209193	1.15604	0.798759
Prostaglandin_D2	0.273398	-0.13811	0.908709	0.723256		LPI_20:4	0.301939	0.164574	1.12083	0.798759
3,8,9-trihydroxy-10-propyl-3,4,5,8,9,10-hexahydro-2H-oxecin-2-one	0.276474	-0.171172	0.888121	0.725236		4-Methylphenol	0.305228	0.886357	1.8485	0.800661
Desoxycortone	0.276474	0.222808	1.167	0.725236		6-(7-methyloctyl)-1H,3H,4H,6H-furo[3,4-c]furan-1-one	0.305228	0.071568	1.05086	0.800661
Ethyl_paraben	0.276474	0.0464165	1.0327	0.725236		LPE_22:4	0.305228	0.158313	1.11598	0.800661
Stercobilin	0.276474	0.0113838	1.00792	0.725236		Punicic_Acid	0.305228	0.057986	1.04101	0.800661
4-Methyl-2-Oxopentanoic_Acid	0.279575	0.178366	1.1316	0.728766		(卤)-Abscisic_acid	0.308541	-0.174029	0.886364	0.802594
FAHFA_20:4/18:1	0.279575	-0.262168	0.833834	0.728766		3-Oxo-7alpha,12alpha-hydroxy-5beta-cholanoic_acid	0.308541	0.266645	1.20301	0.802594
trans-10-Heptadecenoic_Acid	0.279575	-0.145198	0.904255	0.728766		5伪-Dihydrotestosterone	0.308541	-0.206636	0.866555	0.802594
8-Isoprostaglandin_E2	0.282699	-0.020069	0.986186	0.729281		Glycyl-L-leucine	0.308541	-0.382705	0.766998	0.802594
Coenzyme_Q2	0.282699	-0.399206	0.758275	0.729281		Calcitriol	0.311878	-0.0988908	0.933751	0.809583
L-threo-3-Phenylserine	0.282699	-0.113553	0.924309	0.729281		2-mercapto-4,6-dimethylnicotinonitrile	0.315238	-0.101498	0.932065	0.813224
LPI_18:2	0.282699	0.0634562	1.04497	0.729281		AQH	0.315238	-0.0805334	0.945708	0.813224
SPB_17:1;2O	0.282699	-0.654469	0.635309	0.729281		Prostaglandin_B1	0.315238	0.0119207	1.0083	0.813224
1,2-dihydroxyheptadec-16-yn-4-yl_acetate	0.285846	-0.0184509	0.987292	0.731943		SM_8:1;2O/32:3	0.318623	0.386808	1.3075	0.820256
3-[4-methyl-1-(2-methylpropanoyl)-3-oxocyclohexyl]butanoic_acid	0.285846	-0.134412	0.911041	0.731943		3-(4-methoxyphenoxy)propanoic_acid	0.322031	-0.146943	0.903162	0.820552
cis-4-Hydroxy-D-proline	0.285846	-0.097906	0.934388	0.731943		4-Phenylbutyric_acid	0.322031	0.0527442	1.03724	0.820552
11(E)-Eicosenoic_Acid	0.289018	0.21231	1.15854	0.731943		5-Fluoro-2-[(3S)-1-(2-fluorobenzyl)-3-pyrrolidinyl]-1H-benzimidazole	0.322031	-0.449906	0.732091	0.820552
4-Chlorophenol	0.289018	-1.37228	0.38628	0.731943		Docosahexaenoic_acid	0.322031	-0.145589	0.90401	0.820552
D-glutamine	0.289018	0.0921151	1.06593	0.731943		p-Mentha-1,3,8-triene	0.322031	-0.0747413	0.949512	0.820552
Ornithine	0.289018	0.0811498	1.05786	0.731943		1-Methylhistamine	0.325462	0.227035	1.17043	0.820903
SM_34:1;2O	0.289018	-0.123678	0.917845	0.731943		13-OxoODE	0.325462	0.207021	1.1543	0.820903
Tryptophanol	0.289018	0.0305113	1.02137	0.731943		2-(benzylamino)-1,3-thiazole-5-carboxylic_acid	0.325462	-0.0773507	0.947797	0.820903
5-(2,5-dihydroxyhexyl)oxolan-2-one	0.292212	0.0684756	1.04861	0.733281		L-threo-3-Phenylserine	0.325462	-0.0687172	0.953485	0.820903
Octopamine	0.292212	0.0146167	1.01018	0.733281		Lysopa_16:0	0.325462	0.275137	1.21011	0.820903
10-Hydroxydecanoic_acid	0.295431	-0.227271	0.854249	0.733281		5-hydroxy-4-methoxy-5,6-dihydro-2H-pyran-2-one	0.328917	0.00678697	1.00472	0.821758
Acetylcysteine	0.295431	0.142048	1.10347	0.733281		D-(-)-Glutamine	0.328917	-0.0340524	0.976673	0.821758
CAR_14:1	0.295431	-0.153179	0.899267	0.733281		Prolylleucine	0.328917	0.140142	1.10201	0.821758
DL-Dipalmitoylphosphatidylcholine	0.295431	0.285219	1.2186	0.733281		Sulfamethoxazole	0.328917	-0.112937	0.924704	0.821758
PC_16:0_16:1	0.295431	-0.108285	0.92769	0.733281		4-methylphenyl_1-ethyl-3-methyl-1H-pyrazole-5-carbothioate	0.332396	0.0344997	1.0242	0.821758
PC_40:8	0.295431	-0.108964	0.927254	0.733281		Coenzyme_Q2	0.332396	0.255196	1.1935	0.821758
PC_O-36:8	0.295431	0.0534841	1.03777	0.733281		LPC_22:6-SN1	0.332396	-0.114038	0.923998	0.821758
Prostaglandin_A1_ethyl_ester	0.295431	0.242416	1.18297	0.733281		LPC_O-18:0	0.332396	-0.0313423	0.978509	0.821758
PC_9:0_9:0	0.298673	-0.220321	0.858374	0.738386		Sulforidazine	0.332396	0.0120766	1.00841	0.821758
Prostaglandin_F1尾	0.298673	-0.135162	0.910568	0.738386		ent-Prostaglandin_F2伪	0.332396	0.556847	1.47105	0.821758
5-Hydroxyomeprazole	0.301939	0.023795	1.01663	0.743509		2,3,6-Trimethylphenol	0.335899	0.491411	1.40582	0.824995
CDP	0.301939	0.0473552	1.03337	0.743509		3-Methylindole	0.335899	-0.138242	0.908626	0.824995
Gly-Phe	0.305228	0.164866	1.12106	0.745714		Sodium_cholate	0.335899	0.474419	1.38936	0.824995
L-Glutamate	0.305228	-0.150755	0.900779	0.745714		4-Hydroxybenzylcyanide	0.339426	0.234143	1.17621	0.824995
PC_O-38:5	0.305228	-0.0238904	0.983577	0.745714		L-Tyrosine	0.339426	0.212657	1.15882	0.824995
PC_O-40:6	0.305228	0.0606021	1.0429	0.745714		LPC_17:1-SN1	0.339426	0.0570388	1.04033	0.824995
1,3-benzothiazol-2-ol	0.308541	0.120485	1.0871	0.748713		PC_34:1	0.339426	0.122851	1.08888	0.824995
6,7,8-trimethoxy-2-(2-phenoxy-3-pyridyl)-4H-3,1-benzoxazin-4-one	0.308541	-0.0748369	0.949449	0.748713		2-Naphthol	0.342976	0.180839	1.13354	0.824995
Tetradecanedioic_acid	0.308541	-0.269814	0.829427	0.748713		3-[4-methyl-1-(2-methylpropanoyl)-3-oxocyclohexyl]butanoic_acid	0.342976	0.162626	1.11932	0.824995
6-phospho-D-glucono-1,5-lactone	0.311878	0.0821714	1.05861	0.748713		Ibuprofen_metabolite_B	0.342976	0.169177	1.12442	0.824995
LPC_22:1	0.311878	-0.0692505	0.953133	0.748713		LPC_20:3	0.342976	0.0090145	1.00627	0.824995
Linoleoyl_ethanolamide	0.311878	0.212822	1.15895	0.748713		Oleoyl_ethylamide	0.342976	0.195172	1.14486	0.824995
N1-(2-amino-2-oxoethyl)-2-(isopropylthio)acetamide	0.311878	0.0639797	1.04535	0.748713		Taurodeoxycholic_Acid_(sodium_salt)	0.342976	0.188999	1.13997	0.824995
Palmitoleic_Acid	0.315238	0.0648483	1.04597	0.748713		gamma-Glutamylleucine	0.342976	0.100625	1.07224	0.824995
Prostaglandin_F2伪_1-11-lactone	0.315238	-0.0686206	0.953549	0.748713		2-{1-[2-(4-benzhydrylpiperazino)-2-oxoethyl]cyclopentyl}acetic_acid	0.346549	0.0661051	1.04689	0.825622
2-Phenylphenol	0.318623	0.0311353	1.02182	0.748713		FRH	0.346549	-0.264332	0.832584	0.825622
4-(2-((4-Cyanophenyl)amino)oxazol-5-yl)benzonitrile	0.318623	0.0683084	1.04849	0.748713		JWH_250_N-pentanoic_acid_metabolite	0.346549	-0.198818	0.871264	0.825622
6-(2-furyl)-2-hydroxy-4-(methylthio)nicotinonitrile	0.318623	0.035983	1.02526	0.748713		LPC_O-18:1	0.346549	-0.0406726	0.972202	0.825622
LPC_16:2-SN1	0.318623	0.0118211	1.00823	0.748713		tetranor-12(R)-HETE	0.346549	-0.0446817	0.969504	0.825622
PC_O-32:6	0.318623	-0.0094505	0.993471	0.748713		8-iso-15-keto_Prostaglandin_F2伪	0.350146	-0.103792	0.930584	0.829434
2-Phenylpropionic_acid	0.322031	-0.0698363	0.952746	0.748713		Acetylcholine	0.350146	-0.103786	0.930588	0.829434
6-Keto-prostaglandin_f1alpha	0.322031	0.128713	1.09332	0.748713		Homoarginine	0.350146	-0.185907	0.879096	0.829434
Hippuric_acid	0.322031	-0.520857	0.696958	0.748713		Acetaminophen_glucuronide	0.353767	-0.0273858	0.981197	0.834837
LPC_22:6-SN2	0.322031	0.125913	1.0912	0.748713		Citric_acid	0.353767	-0.212021	0.863327	0.834837
MJN110	0.322031	0.0394604	1.02773	0.748713		Estrone_sulfate	0.357412	0.205688	1.15324	0.838672
N-Acetylornithine	0.322031	-0.0731225	0.950578	0.748713		N-Acetylalanine	0.357412	-0.0692869	0.953109	0.838672
PC_16:0_18:1	0.322031	-0.0261168	0.98206	0.748713		YLK	0.357412	0.0881635	1.06302	0.838672
Progesterone	0.322031	-0.00048681	0.999663	0.748713		LPC_32:1	0.36108	0.044415	1.03126	0.8441
SPB_15:0;2O	0.322031	0.0345607	1.02424	0.748713		N-伪-L-Acetyl-arginine	0.36108	-0.00931744	0.993562	0.8441
16伪-Hydroxyestrone	0.325462	0.0330127	1.02315	0.748713		15-Deoxy-螖12,14-prostaglandin_D2	0.364771	-0.0705845	0.952252	0.847957
Cyclopentyl_fentanyl-d5	0.325462	-0.0738132	0.950123	0.748713		Celestolide	0.364771	0.141252	1.10286	0.847957
Hexanoylcarnitine	0.325462	-0.148725	0.902048	0.748713		o-Toluic_Acid	0.364771	-0.00624984	0.995677	0.847957
1-[4-mercapto-2-(2-methoxyphenyl)-6-methylpyrimidin-5-yl]ethan-1-one	0.328917	0.0648845	1.046	0.748713		2-Methylbutyl_beta-D-glucopyranoside	0.368486	0.0644222	1.04567	0.853408
15-Deoxy-螖12,14-prostaglandin_D2	0.328917	0.0853699	1.06096	0.748713		Isophorone	0.368486	0.145125	1.10583	0.853408
2-Hydroxybenzothiazole	0.328917	0.07322	1.05206	0.748713		13,14-dihydro-15-keto-tetranor_Prostaglandin_D2	0.372225	-0.183566	0.880524	0.857286
3,4,10,11-tetramethoxy-7,8,12b,13-tetrahydro-5H-6-azatetraphene	0.332396	0.0546131	1.03858	0.748713		6,7,8-trimethoxy-2-(2-phenoxy-3-pyridyl)-4H-3,1-benzoxazin-4-one	0.372225	-0.0176675	0.987829	0.857286
D-Glucarate	0.332396	-0.118314	0.921263	0.748713		Prostaglandin_H2	0.372225	-0.0663442	0.955055	0.857286
D-Proline	0.332396	0.00440847	1.00306	0.748713		3-(1-naphthylmethylidene)indolin-2-one	0.375986	-0.0744976	0.949673	0.85802
LPC_15:1-SN1	0.332396	-0.129654	0.914051	0.748713		Delta-Tridecalactone	0.375986	0.183021	1.13526	0.85802
Melatonin	0.332396	0.0141532	1.00986	0.748713		Dimetghyl_4-Hydroxyisophthalate	0.375986	-0.118138	0.921376	0.85802
Proline	0.332396	-0.0207245	0.985738	0.748713		Methylimidazoleacetic_acid	0.375986	0.0857243	1.06122	0.85802
Stearamide	0.332396	-0.0868541	0.941574	0.748713		N1-[2-(4-chlorophenyl)-2-oxoethyl]-4-chlorobenzamide	0.375986	0.0550093	1.03887	0.85802
4-Hydroxybenzoic_acid	0.335899	0.0490558	1.03459	0.748713		Dithranol	0.379772	0.130679	1.09481	0.863216
Gentisic_acid	0.335899	-0.126547	0.916021	0.748713		11(E)-Eicosenoic_Acid	0.38358	0.0778389	1.05544	0.863216
KPH	0.335899	-0.142134	0.906178	0.748713		23-Nordeoxycholic_acid	0.38358	-0.0895486	0.939817	0.863216
LPC_12:0	0.335899	-0.0360038	0.975353	0.748713		6-phenyl-1,2,3,4-tetrahydro-2,5-benzodiazocin-1-one	0.38358	0.00470567	1.00327	0.863216
LSD-d3	0.335899	0.0730158	1.05191	0.748713		CAR_17:1	0.38358	0.224818	1.16863	0.863216
Lysopc_18:1	0.335899	0.0539399	1.0381	0.748713		Fenpropimorph	0.38358	-0.330437	0.795296	0.863216
N-cyclooctylurea	0.335899	0.495451	1.40976	0.748713		Glucuronic_acid-3,6-lactone	0.38358	-0.117968	0.921485	0.863216
Noroxycodone-d3	0.335899	0.174071	1.12824	0.748713		15-keto_Prostaglandin_E1	0.387412	0.251606	1.19053	0.863216
RMH	0.335899	0.0608437	1.04308	0.748713		2,3-Dinor-TXB2	0.387412	0.0610115	1.0432	0.863216
TG_16:0_18:2_22:6	0.335899	0.0865883	1.06186	0.748713		CAR_16:1	0.387412	0.213878	1.1598	0.863216
Theophylline	0.335899	-0.264011	0.83277	0.748713		LPC_15:0-SN1	0.387412	0.233267	1.17549	0.863216
Tretinoin	0.335899	0.329809	1.25685	0.748713		N-Stearoyl_taurine	0.387412	-0.571434	0.672948	0.863216
伪-Pinene-2-oxide	0.335899	0.0700047	1.04972	0.748713		SM_8:1;2O/34:4	0.387412	0.143415	1.10452	0.863216
CAR_20:0	0.339426	-0.190374	0.876378	0.752534		3-(3,4,5-trimethoxyphenyl)propanoic_acid	0.391267	-0.490714	0.711673	0.863216
Coenzyme_Q1	0.339426	0.167374	1.12301	0.752534		4-Ethoxybenzaldehyde	0.391267	-0.095602	0.935882	0.863216
LPC_O-20:3	0.339426	-0.101806	0.931866	0.752534		Diosgenin	0.391267	0.0561176	1.03966	0.863216
(+/-)5(6)-EET_Ethanolamide	0.342976	-0.213791	0.862269	0.753699		Naringenin	0.391267	0.444532	1.36087	0.863216
3'-Adenosine_monophosphate_(3'-AMP)	0.342976	0.270813	1.20649	0.753699		PC_O-34:2	0.391267	0.0563843	1.03986	0.863216
PC_O-34:8	0.342976	-0.00445844	0.996914	0.753699		2-(3,4-dimethoxyphenyl)ethanamine	0.395146	-0.0132894	0.990831	0.863216
PC_O-42:11	0.342976	0.0329246	1.02308	0.753699		2-Hydroxymyristic_acid	0.395146	-0.157607	0.896511	0.863216
WMH	0.342976	-0.0356042	0.975623	0.753699		LPC_20:2-SN1	0.395146	0.0656221	1.04654	0.863216
11,12-Epoxy-(5Z,8Z,11Z)-icosatrienoic_acid	0.346549	-0.0324491	0.977759	0.754895		Ochratoxin_A	0.395146	-0.089514	0.939839	0.863216
6-(3-hydroxybutan-2-yl)-5-(hydroxymethyl)-4-methoxy-2H-pyran-2-one	0.346549	0.0316625	1.02219	0.754895		Traumatic_acid	0.395146	0.0391207	1.02749	0.863216
Daidzein	0.346549	-0.134135	0.911216	0.754895		fentanyl-d5	0.395146	-0.100536	0.932686	0.863216
Estrone	0.346549	0.0314233	1.02202	0.754895		D-伪-Tocopherol	0.399047	-0.00775033	0.994642	0.863216
Methandrostenolone	0.346549	-0.026942	0.981499	0.754895		Ecdysterone	0.399047	0.0559586	1.03955	0.863216
(3R)-8-hydroxy-3-(4-hydroxyphenyl)-3,4-dihydro-1H-2-benzopyran-1-one	0.350146	0.0554384	1.03917	0.7614		Gly-Phe	0.399047	-0.0771915	0.947901	0.863216
Arachidonoyl_ethanolamide_phosphate	0.353767	0.0203972	1.01424	0.763941		LPC_18:1	0.399047	-0.0471744	0.96783	0.863216
Creatinine	0.353767	0.0649124	1.04602	0.763941		LysoPC_20:2	0.399047	-0.679532	0.624368	0.863216
Isocitric_acid	0.353767	-0.0957756	0.935769	0.763941		ST_24:2;O4	0.399047	0.313546	1.24276	0.863216
Prostaglandin_A3	0.353767	-0.165886	0.891381	0.763941		(+/-)5(6)-DiHET	0.402972	0.529433	1.44336	0.865694
(卤)-Abscisic_acid	0.357412	-0.0559238	0.961978	0.769145		(2R,3S,4S,5R,6R)-2-(hydroxymethyl)-6-(propan-2-yloxy)oxane-3,4,5-triol	0.402972	0.193215	1.14331	0.865694
SM_8:1;2O/15:1	0.357412	-0.207146	0.866249	0.769145		3-methyl-5-(4-methyl-1,2,3-thiadiazol-5-yl)-4-isoxazolecarboxamide	0.402972	-0.131851	0.91266	0.865694
1-(4-benzylpiperazino)-2-(pyridin-2-ylamino)propan-1-one	0.36108	0.0544265	1.03845	0.774364		Epitestosterone	0.402972	0.147159	1.10739	0.865694
N-benzoyl-N'-(2-chlorophenyl)thiourea	0.36108	-0.254152	0.83848	0.774364		3-hydroxy-3-methylpentanedioic_acid	0.406919	0.0654034	1.04638	0.87267
(2S)-2-(2-hydroxypropan-2-yl)-2H,3H,7H-furo[3,2-g]chromen-7-one	0.364771	0.212506	1.1587	0.778262		2-Arachidonyl_Glycerol_ether	0.41089	-0.214735	0.861705	0.878163
6尾-Prostaglandin_I1	0.364771	-0.15954	0.895311	0.778262		SM_8:1;2O/15:1	0.41089	0.144572	1.1054	0.878163
LPE_22:4	0.364771	-0.219221	0.859029	0.778262		1-[2-(2,5-dimethyl-1H-pyrrol-1-yl)-4-nitrophenyl]-1H-imidazole	0.414883	0.240017	1.18101	0.880655
4-oxo-5-phenylpentanoic_acid	0.368486	-0.241453	0.845893	0.78084		11-Deoxy_prostaglandin_F2尾	0.414883	0.162064	1.11889	0.880655
AQH	0.368486	0.0435438	1.03064	0.78084		6-Hydroxymelatonin	0.414883	-0.0464825	0.968294	0.880655
Glycyl-L-leucine	0.368486	0.252588	1.19134	0.78084		Lysopc_20:4	0.414883	0.0919894	1.06584	0.880655
Indole-3-lactic_acid	0.368486	-0.0664545	0.954982	0.78084		3-[(4-chlorophenyl)thio]-1-phenylprop-2-en-1-one	0.4189	-0.0528355	0.96404	0.882383
(卤)9(10)-EpOME	0.372225	-0.262938	0.833389	0.783432		5-(6-hydroxy-6-methyloctyl)-2,5-dihydrofuran-2-one	0.4189	0.131692	1.09558	0.882383
4-(2,3-dihydro-1,4-benzodioxin-6-yl)butanoic_acid	0.372225	0.0648423	1.04597	0.783432		5-Aminopentanoate	0.4189	-0.0626964	0.957473	0.882383
Corchorifatty_acid_F	0.372225	0.0914096	1.06541	0.783432		PC_16:0_18:1	0.4189	0.0511079	1.03606	0.882383
LPC_O-20:0	0.372225	-0.196033	0.872948	0.783432		2-Hydroxycinnamic_acid	0.422939	-0.0702551	0.95247	0.882383
Dodecanedioic_acid	0.375986	-0.150176	0.90114	0.786039		4-Aminohippuric_acid	0.422939	-0.0677211	0.954144	0.882383
Gly-Val	0.375986	0.148491	1.10841	0.786039		4-Hydroxycoumarin	0.422939	0.480958	1.39567	0.882383
N-Acetylneuraminic_acid	0.375986	0.104792	1.07534	0.786039		CAR_16:5	0.422939	-0.0541686	0.963149	0.882383
PC_O-20:1	0.375986	-0.181941	0.881516	0.786039		Cynaropicrin	0.422939	-0.0375625	0.9743	0.882383
LPC_20:2-SN1	0.379772	-0.197689	0.871946	0.788659		2,3-dihydroxypropyl_12-methyltridecanoate	0.427001	0.00396437	1.00275	0.882383
Monoolein	0.379772	0.187713	1.13896	0.788659		Leucylproline	0.427001	-0.0605695	0.958886	0.882383
PC_O-18:5_2:0	0.379772	-0.126076	0.91632	0.788659		LysoPE_18:2	0.427001	-0.0255423	0.982451	0.882383
SM_9:1;2O/26:6	0.379772	0.0344922	1.0242	0.788659		Tetranor-12R-HETE	0.427001	0.0338748	1.02376	0.882383
2-(benzylamino)-1,3-thiazole-5-carboxylic_acid	0.38358	-0.0858574	0.942224	0.793922		Fludrocortisone_acetate	0.431085	-0.0312893	0.978545	0.882383
2-Hydroxycinnamic_acid	0.38358	0.00446211	1.0031	0.793922		L-(-)-Glyceric_acid	0.431085	-0.156127	0.897431	0.882383
20-Carboxy-Leukotriene_B4	0.387412	0.0765211	1.05447	0.79656		N-(1,3-benzodioxol-5-ylmethyl)-6-morpholinonicotinamide	0.431085	-0.116607	0.922354	0.882383
4-Hydroxyisoleucine	0.387412	-0.0955607	0.935908	0.79656		PC_17:1_17:1	0.431085	0.164314	1.12063	0.882383
L-lysine	0.387412	-0.0272377	0.981297	0.79656		Thromoboxane_B1	0.431085	-0.0323765	0.977808	0.882383
PC_O-38:6	0.387412	-0.0621617	0.957828	0.79656		acetoacetate	0.431085	-0.0469097	0.968008	0.882383
2-Deoxyribose_5-phosphate	0.391267	0.0511473	1.03609	0.7966		(+/-)5-iPF2伪-VI	0.435192	0.686259	1.60911	0.882383
5-Aminovaleric_acid	0.391267	0.0483178	1.03406	0.7966		Dipropyl_hexanedioate	0.435192	0.11015	1.07934	0.882383
Acetylcholine	0.391267	-0.0606512	0.958831	0.7966		Thymidine_5'-monophosphate	0.435192	0.0156018	1.01087	0.882383
PC_18:2_18:2	0.391267	0.155029	1.11344	0.7966		(-)-Caryophyllene_oxide	0.439322	0.0316682	1.02219	0.882383
Palmitoyl_ethanolamide	0.391267	0.0930743	1.06664	0.7966		2-[(3S)-1-(2-Thienylmethyl)-3-pyrrolidinyl]-1,3-benzoxazole	0.439322	0.0634073	1.04493	0.882383
TG_16:0_16:0_18:1	0.391267	0.375042	1.29688	0.7966		3-hydroxy-2-octylpentanedioic_acid	0.439322	0.0670465	1.04757	0.882383
12-Oxo_phytodienoic_acid	0.395146	-0.318835	0.801717	0.797976		Gentisic_acid	0.439322	-0.10046	0.932736	0.882383
2,3-Dinor-TXB2	0.395146	0.0667109	1.04733	0.797976		L-Ornithine	0.439322	0.0931685	1.06671	0.882383
5伪-Dihydrotestosterone_glucuronide	0.395146	0.092748	1.0664	0.797976		Methyl_dihydrojasmonate	0.439322	0.131554	1.09547	0.882383
Butylparaben	0.395146	0.0732626	1.05209	0.797976		N-Tetradecanamide	0.439322	-0.0343381	0.97648	0.882383
gamma-Glutamylmethionine	0.395146	-0.078607	0.946972	0.797976		NKK	0.439322	0.0969598	1.06952	0.882383
1-Palmitoyl-Sn-Glycero-3-Phosphocholine	0.399047	-0.178918	0.883366	0.800802		PC_40:8	0.439322	-0.333309	0.793714	0.882383
2-Phenylglycine	0.399047	0.0199331	1.01391	0.800802		HPH	0.443474	-0.0710059	0.951974	0.882383
Indole	0.399047	0.129979	1.09428	0.800802		Hypoxanthine	0.443474	0.0571436	1.0404	0.882383
2-(4,4-diphenyl-1-piperidinobuta-1,3-dienyl)phenyl_acetate	0.402972	0.0333628	1.02339	0.800802		Kynurenic_acid_O-hexside	0.443474	0.0764001	1.05438	0.882383
2-(4-oxo-4H-chromen-3-yl)-2,3,4,5-tetrahydro-1,5-benzothiazepin-4-one	0.402972	-0.0307246	0.978928	0.800802		Lysopg_18:1	0.443474	-0.0462229	0.968469	0.882383
20-Hydroxy-(5Z,8Z,11Z,14Z)-eicosatetraenoic_acid	0.402972	-0.31297	0.804983	0.800802		Tetranor-12(S)-HETE	0.443474	0.305763	1.23607	0.882383
Morphine-3-glucuronide	0.402972	0.0616755	1.04368	0.800802		4-Chlorobenzophenone	0.447648	-0.0692647	0.953124	0.882383
Trehalose	0.402972	0.0953735	1.06834	0.800802		5-Henicosyl-1,3-benzenediol	0.447648	-0.156754	0.897041	0.882383
bicyclo[2.2.2]oct-2-en-1-yl_4-methylbenzene-1-sulfonate	0.402972	0.0168265	1.01173	0.800802		Senecionine	0.447648	0.0139845	1.00974	0.882383
trans-3-Hexenoic_acid	0.402972	-0.0678308	0.954071	0.800802		gamma-Glutamyltyrosine	0.447648	0.11492	1.08291	0.882383
LPC_20:1-SN1	0.406919	-0.153929	0.898799	0.806075		11尾-Hydroxyandrosterone	0.451845	0.161178	1.1182	0.882383
Spiculisporic_Acid	0.406919	0.103585	1.07444	0.806075		Bis(3,5,5-trimethylhexyl)_phthalate	0.451845	0.0740208	1.05265	0.882383
11-keto_Testosterone_(CRM)	0.41089	0.199731	1.14848	0.807017		DG_14:0_18:2	0.451845	0.0465265	1.03278	0.882383
Benzamide	0.41089	0.075761	1.05392	0.807017		Decanoic_acid	0.451845	-0.0440118	0.969954	0.882383
Boc-beta-cyano-L-alanine	0.41089	0.0511945	1.03612	0.807017		Guanosine_monophosphate	0.451845	0.0288108	1.02017	0.882383
Spinosyn_A	0.41089	0.0432497	1.03043	0.807017		L-Adrenaline	0.451845	0.0823816	1.05876	0.882383
6-Aminonicotinamide	0.414883	-0.056125	0.961844	0.807017		Monolaurin	0.451845	0.00323837	1.00225	0.882383
DL-Tryptophan	0.414883	0.1259	1.09119	0.807017		N-Acetyl-5-aminosalicylic_acid	0.451845	-0.165518	0.891608	0.882383
2,4-dichlorobenzaldehyde_1-methyl-1-(6-methylpyridazin-3-yl)hydrazone	0.4189	-0.00420962	0.997086	0.807017		Prostaglandin_D2	0.451845	0.139172	1.10127	0.882383
Di(2-ethylhexyl)_phthalate	0.4189	-0.0233023	0.983978	0.807017		SM_8:0;2O/13:0	0.451845	-0.017437	0.987986	0.882383
LPA_20:4	0.4189	-0.059844	0.959368	0.807017		Albendazole_sulfone	0.456063	0.0555536	1.03926	0.882383
Lysopc_20:4	0.4189	-0.173506	0.886686	0.807017		Anacardic_acid	0.456063	-0.0738991	0.950067	0.882383
N1-(3-amino-4-chlorophenyl)-2-[2,4-di(tert-pentyl)phenoxy]acetamide	0.4189	-0.27572	0.826038	0.807017		Dodecanedioic_acid	0.456063	0.235033	1.17693	0.882383
N4-Acetylcytidine	0.4189	0.151083	1.1104	0.807017		Lysopc_17:0	0.456063	-0.0734129	0.950387	0.882383
QKK	0.4189	-0.0834865	0.943774	0.807017		PC_32:2	0.456063	0.146304	1.10673	0.882383
alpha-Ketoglutaric_acid	0.4189	0.115885	1.08364	0.807017		SDMA	0.456063	-0.0877903	0.940963	0.882383
4-[2-(2-oxo-1-imidazolidinyl)ethyl]-1lambda~6~,4-thiazinane-1,1-dione	0.422939	-0.143425	0.905368	0.807017		伪-Aspartylphenylalanine	0.456063	-0.00690939	0.995222	0.882383
6-Methylquinoline	0.422939	0.103477	1.07436	0.807017		1H-indol-3-yl(pyridin-2-yl)methanol	0.460304	0.0148059	1.01032	0.883727
Cynaropicrin	0.422939	-0.0130309	0.991008	0.807017		2-Methylpentanedioic_acid	0.460304	0.0882976	1.06311	0.883727
Dibutyl_sebacate	0.422939	-0.0435784	0.970245	0.807017		4-(3,4-dimethoxyphenyl)-3-methyl-1H-pyrazol-5-amine	0.460304	0.0400399	1.02814	0.883727
KKK	0.422939	0.0555992	1.03929	0.807017		Enrofloxacin	0.460304	-0.0117136	0.991914	0.883727
L-Cysteinesulfinic_acid	0.422939	-0.0503979	0.96567	0.807017		SPB_17:1;2O	0.460304	0.564266	1.47863	0.883727
LPC_17:2-SN1	0.422939	-0.226062	0.854966	0.807017		1-[4-mercapto-2-(2-methoxyphenyl)-6-methylpyrimidin-5-yl]ethan-1-one	0.464567	0.0716703	1.05093	0.887807
LPC_O-18:3	0.422939	-0.0605692	0.958886	0.807017		Ceftibuten	0.464567	0.0369408	1.02594	0.887807
Sedanolide	0.422939	0.0225706	1.01577	0.807017		Eicosapentaenoic_acid	0.464567	-0.304766	0.809573	0.887807
Xanthosine	0.422939	-0.0762108	0.948546	0.807017		SM_8:1;2O/28:6	0.468851	-0.0926096	0.937825	0.892076
3-hydroxy-1,5-diphenylpentan-1-one	0.427001	0.068965	1.04896	0.807349		Apocynin	0.473158	-0.0693424	0.953072	0.892076
5-hydroxy-4-methoxy-5,6-dihydro-2H-pyran-2-one	0.427001	-0.0297967	0.979558	0.807349		FPK	0.473158	-0.0671349	0.954532	0.892076
Capryloylglycine	0.427001	0.325516	1.25311	0.807349		PC_O-38:6	0.473158	-0.126535	0.916029	0.892076
HPH	0.427001	-0.045226	0.969138	0.807349		16-Heptadecyne-1,2,4-triol	0.477486	-0.603287	0.658252	0.892076
N1-morpholinocarbonyl-4-methylbenzene-1-sulfonamide	0.427001	0.076354	1.05435	0.807349		4-[1-(fur-2-oyl)pyrazol-5-yl]-5-methyl-1-phenylpyrazole	0.477486	0.295235	1.22708	0.892076
octadec-9-ynoic_acid	0.427001	0.134077	1.09739	0.807349		7-Ketocholesterol	0.477486	0.127645	1.09251	0.892076
2-Butoxyacetic_acid	0.431085	-0.123366	0.918043	0.813837		Caffeine	0.477486	1.08528	2.12178	0.892076
1-adamantyl(piperidino)methanone	0.435192	0.0562584	1.03977	0.817873		Phe-Phe	0.477486	-0.154183	0.898641	0.892076
Hydrocinnamic_acid	0.435192	-0.09555	0.935915	0.817873		Tetradecanedioic_acid	0.477486	0.0229812	1.01606	0.892076
Wogonin	0.435192	0.0450478	1.03172	0.817873		Wogonin	0.477486	-0.0491757	0.966488	0.892076
(卤)13-HODE	0.439322	0.133339	1.09683	0.819834		尾-Estradiol-17尾-glucuronide	0.477486	-0.0492873	0.966414	0.892076
2-(2-amino-3-methylbutanamido)-3-phenylpropanoic_acid	0.443474	-0.401436	0.757104	0.819834		1-Stearoylglycerol	0.481835	0.07406	1.05267	0.892076
4-(tert-butyl)-3-(4-chlorophenethyl)-2,3-dihydro-1,3-thiazole-2-thione	0.443474	-0.0355875	0.975634	0.819834		1-[(benzylideneamino)(phenyl)methyl]-2-naphthol	0.481835	0.0627995	1.04449	0.892076
4-Hydroxybenzophenone	0.443474	-0.00758525	0.994756	0.819834		2-Methoxybenzaldehyde	0.481835	0.0254978	1.01783	0.892076
8-iso-15-keto_Prostaglandin_F2伪	0.443474	-0.100772	0.932534	0.819834		2-piperidinobenzoic_acid	0.481835	-0.0139066	0.990407	0.892076
Cholecalciferol	0.443474	-0.0190205	0.986903	0.819834		LPE_18:0	0.481835	0.0526857	1.03719	0.892076
FAHFA_16:0/20:2	0.443474	-0.184127	0.880181	0.819834		N'-[4-(tert-butyl)phenyl]-N-cyclohexyl-N-methylurea	0.481835	-0.00770448	0.994674	0.892076
N-(6-methoxypyridin-3-yl)thiophene-2-carboxamide	0.443474	-0.134393	0.911053	0.819834		N-Desmethylvenlafaxine	0.481835	0.703427	1.62837	0.892076
Pentadecanoic_acid	0.443474	-0.0542529	0.963093	0.819834		SM_40:1;2O	0.481835	0.131312	1.09529	0.892076
Phe-Phe	0.443474	-0.170331	0.888639	0.819834		Spiculisporic_Acid	0.481835	0.0613668	1.04345	0.892076
SM_9:1;2O/30:2	0.443474	0.0217422	1.01518	0.819834		1-Naphthol	0.490599	0.0599821	1.04245	0.902934
1-Naphthol	0.447648	0.0728483	1.05179	0.822669		3,4-dimethyl-N-[4-(4-methylpiperazino)benzyl]benzamide	0.490599	0.00122401	1.00085	0.902934
5-acetyl-2,6-dimethyl-1,2,3,4-tetrahydropyridin-4-one	0.447648	0.0712066	1.05059	0.822669		3,8,9-trihydroxy-10-propyl-3,4,5,8,9,10-hexahydro-2H-oxecin-2-one	0.490599	0.186128	1.13771	0.902934
DL-Panthenol	0.447648	0.0768773	1.05473	0.822669		SM_8:1;2O/28:2	0.490599	0.0923785	1.06613	0.902934
Deoxyribose_5-Phosphate	0.447648	-0.0393031	0.973125	0.822669		2,4-Dihydroxybenzoic_acid	0.495013	-0.243915	0.844451	0.905706
2-Hydroxy-4-methylthiobutanoic_acid	0.451845	0.0378722	1.0266	0.827939		2-Hydroxybutyric_acid	0.495013	-0.151513	0.900306	0.905706
LPC_O-20:2	0.451845	-0.232117	0.851384	0.827939		5-(hydroxymethyl)-4-methoxy-2,5-dihydrofuran-2-one	0.495013	0.0542356	1.03831	0.905706
1-(4-Methoxyphenyl)-2-propanone	0.456063	0.0183974	1.01283	0.830782		DL-Panthenol	0.495013	0.00875765	1.00609	0.905706
13,14-dihydro-15-keto_Prostaglandin_D1	0.456063	0.0720873	1.05124	0.830782		3-Methoxycinnamic_acid	0.499448	0.033635	1.02359	0.908484
4-methoxy-6-(prop-2-en-1-yl)-2H-1,3-benzodioxole	0.456063	-0.0969671	0.934997	0.830782		Ecgonine	0.499448	0.0441122	1.03105	0.908484
Avocadyne_1-acetate	0.456063	0.201801	1.15013	0.830782		L-Leucyl-L-Alanine	0.499448	0.0441122	1.03105	0.908484
Erythronolactone	0.460304	-0.0350118	0.976024	0.834846		trans-3-Hexenoic_acid	0.499448	-0.0394395	0.973033	0.908484
PC_O-38:7	0.460304	-0.0349393	0.976073	0.834846		13,14-Dihydro-15-keto_Prostaglandin_E2	0.503903	0.541532	1.45552	0.90863
methyl_1-isopropyl-1H-1,2,3-benzotriazole-5-carboxylate	0.460304	0.141222	1.10284	0.834846		HET0016	0.503903	-0.0773567	0.947793	0.90863
(2E,4E)-N-(2-methylpropyl)deca-2,4-dienamide	0.464567	0.0761608	1.05421	0.837699		LPC_16:0-SN1	0.503903	0.0321154	1.02251	0.90863
Citric_acid	0.464567	-0.0890681	0.94013	0.837699		LPC_O-20:3	0.503903	0.0459527	1.03236	0.90863
N-Butylbenzenesulfonamide	0.464567	0.043547	1.03064	0.837699		SM_9:1;2O/30:7	0.503903	-0.0860347	0.942109	0.90863
PC_32:9_42:12	0.464567	0.19672	1.14609	0.837699		all-cis-4,7,10,13,16-Docosapentaenoic_acid	0.503903	-0.0457213	0.968805	0.90863
Biotin	0.468851	0.0387305	1.02721	0.842985		4,4'-dimethoxy[1,1'-biphenyl]-2-carbonitrile	0.50838	0.157138	1.11507	0.910117
PC_34:1	0.468851	0.0733128	1.05213	0.842985		LPC_22:4	0.50838	0.0193581	1.01351	0.910117
4-Hydroxy-3-methylbenzoic_acid	0.473158	-0.134006	0.911298	0.844634		N-Acetylornithine	0.50838	0.0299634	1.02099	0.910117
4-phenoxyphenyl_4-hydroxypiperidine-1-carboxylate	0.473158	0.0337767	1.02369	0.844634		PE_18:1_18:2	0.50838	0.0972844	1.06976	0.910117
D-Ala-D-Ala	0.473158	0.05902	1.04176	0.844634		Tetrahydrocorticosterone	0.50838	0.0630625	1.04468	0.910117
N-acetyl-L-ornithine	0.473158	-0.0763457	0.948457	0.844634		10-Undecenoic_acid	0.512878	-0.0618687	0.958022	0.915538
Taurine	0.473158	-0.0790597	0.946674	0.844634		Undecanoic_acid	0.512878	0.0898722	1.06428	0.915538
3-(5,7-dimethoxy-4-oxo-4H-chromen-2-yl)propanoic_acid	0.477486	-0.212828	0.862844	0.849925		1,3-dimethyl-6-(trifluoromethyl)-1H-pyrazolo[3,4-b]pyridin-4-ol	0.517396	-0.0299537	0.979452	0.917034
SM_8:1;2O/34:4	0.477486	-0.0829558	0.944121	0.849925		2-(3-chloro-2-methylanilino)benzoic_acid	0.517396	-0.0895846	0.939793	0.917034
2,3-dinor_Prostaglandin_E1	0.481835	-0.0918385	0.938326	0.851584		4-Aminobutyric_acid	0.517396	0.0167719	1.01169	0.917034
5,8-dihydroxy-10-methyl-5,8,9,10-tetrahydro-2H-oxecin-2-one	0.481835	0.0437457	1.03079	0.851584		SM_34:1;2O	0.517396	0.058018	1.04103	0.917034
Chenodeoxycholic_Acid	0.481835	0.430092	1.34732	0.851584		SM_8:1;2O/23:0	0.517396	0.193692	1.14369	0.917034
N4-Acetylsulfamethoxazole	0.481835	0.0494288	1.03486	0.851584		3-(2-Naphthyl)-D-Alanine	0.521934	-0.0610635	0.958557	0.921147
Sodium_[dodecanoyl(methyl)amino]acetate	0.481835	-0.0374848	0.974352	0.851584		3-(methylsulfonyl)-2H-chromen-2-one	0.521934	-0.00621332	0.995703	0.921147
CAR_16:1	0.486207	0.00834274	1.0058	0.856879		Spermidine	0.521934	-0.0318069	0.978194	0.921147
Guggulsterone	0.486207	0.00165219	1.00115	0.856879		Heptadecanoic_acid	0.526493	0.0425526	1.02993	0.923959
25-hydroxycholecalciferol	0.490599	-0.158121	0.896191	0.860967		Lysope_14:0	0.526493	0.0380934	1.02676	0.923959
7-(2-thienyl)[1,2,4]triazolo[4,3-a]pyrimidine	0.490599	-0.0459679	0.96864	0.860967		Lysops_22:5	0.526493	0.0809008	1.05768	0.923959
CAR_22:5	0.490599	-0.0432773	0.970448	0.860967		Omeprazole_sulphone	0.526493	-0.0978038	0.934454	0.923959
2-Amino-1,3-octadecanediol	0.495013	0.0536595	1.03789	0.862409		LPC_16:2	0.531073	0.0153462	1.01069	0.928074
8-Isoprostaglandin_F1尾	0.495013	0.0117938	1.00821	0.862409		LPC_18:0	0.531073	-0.0239686	0.983523	0.928074
D-Erythro-sphingosine_1-phosphate	0.495013	-0.139743	0.907681	0.862409		Sodium_[dodecanoyl(methyl)amino]acetate	0.531073	0.0910859	1.06517	0.928074
Metanephrine	0.495013	-0.0505764	0.96555	0.862409		(2E,4E)-N-(2-methylpropyl)dodeca-2,4-dienamide	0.535672	-0.0107553	0.992573	0.929592
Methyl_indole-3-acetate	0.495013	-0.0461939	0.968488	0.862409		2-{[(4-phenyl-1H-pyrazol-5-yl)amino]methylene}-1H-indene-1,3(2H)-dione	0.535672	-0.00323356	0.997761	0.929592
Boldione	0.499448	0.0193751	1.01352	0.862409		4-(2-((4-Cyanophenyl)amino)oxazol-5-yl)benzonitrile	0.535672	-0.0408439	0.972086	0.929592
DG_16:0_18:2	0.499448	0.187375	1.13869	0.862409		Arachidonic_acid	0.535672	-0.0135646	0.990642	0.929592
Quercetin	0.499448	0.00300375	1.00208	0.862409		PC_38:4	0.535672	-0.375738	0.770711	0.929592
3,4-Dihydroxyphenylpropionic_acid	0.503903	0.0598678	1.04237	0.862409		1-(4-chlorophenyl)-3-hydroxy-1,2-dihydroquinoxalin-2-one	0.540291	-0.0237754	0.983655	0.933707
Corey_Lactone_Diol	0.503903	-0.0472929	0.967751	0.862409		Benzamide	0.540291	-0.0642308	0.956455	0.933707
Indole-3-acetic_acid	0.503903	-0.368237	0.774728	0.862409		Theophylline	0.540291	0.516081	1.43007	0.933707
Phenobarbital	0.503903	0.283845	1.21744	0.862409		D-(-)-Lyxose	0.544931	-0.140878	0.906967	0.936783
o-Veratraldehyde	0.503903	-0.104505	0.930124	0.862409		Diflucortolone_pivalate	0.544931	-0.00402434	0.997214	0.936783
Creatine	0.50838	0.0462098	1.03255	0.862409		1,6-Hexanediol_diacrylate	0.54959	-0.0933146	0.937367	0.936783
Dextromethorphan_hydrobromide	0.50838	0.119471	1.08634	0.862409		2-cyano-3-(2,4-dichlorophenyl)acrylic_acid	0.54959	-0.205459	0.867263	0.936783
Homovanillic_acid	0.50838	0.110872	1.07988	0.862409		Cotinine	0.54959	0.345674	1.27074	0.936783
LPE_18:1	0.50838	0.0271434	1.01899	0.862409		DG_16:0_18:2	0.54959	-0.110859	0.926037	0.936783
LPE_18:2	0.50838	-0.0729765	0.950675	0.862409		LPC_16:1	0.54959	0.0380984	1.02676	0.936783
N-Acetyl-DL-tryptophan	0.50838	-0.0183874	0.987336	0.862409		Naringin	0.54959	-0.0704768	0.952323	0.936783
Perfluorooctanoic_acid_(PFOA)	0.50838	-0.105295	0.929615	0.862409		Trehalose	0.54959	-0.107499	0.928196	0.936783
Prostaglandin_B1	0.50838	-0.0851262	0.942702	0.862409		Tyrosylalanine	0.54959	-0.116813	0.922222	0.936783
gamma-Tocopherol	0.50838	-0.165097	0.891869	0.862409		1,4-dihydroxyheptadec-16-en-2-yl_acetate	0.554268	0.421039	1.33889	0.937066
1-Methylxanthine	0.512878	-0.269272	0.829738	0.862409		1-(2,4-diphenyl-2,3-dihydro-1H-1,5-benzodiazepin-1-yl)propan-1-one	0.554268	0.0301756	1.02114	0.937066
2-{2-[2,5-di(methoxycarbonyl)anilino]-2-oxoethoxy}acetic_acid	0.512878	0.0830826	1.05928	0.862409		LPE_O-17:1	0.554268	-0.0516018	0.964864	0.937066
4-[1-(dimethylamino)ethylidene]-2-phenyl-1,3-oxazol-5(4H)-one	0.512878	-0.0251913	0.98269	0.862409		Mag_(18:1)	0.554268	-0.100104	0.932966	0.937066
4-tert-Amylphenol	0.512878	0.121552	1.0879	0.862409		N1-cyclooctyl-4-hydroxy-1-piperidinecarbothioamide	0.554268	-0.105957	0.929188	0.937066
5-Hydroxyindole-3-acetic_acid	0.512878	0.0205116	1.01432	0.862409		Ouabain	0.554268	-0.222291	0.857203	0.937066
Kynurenic_acid_O-hexside	0.512878	0.229869	1.17273	0.862409		(卤)19(20)-DiHDPA	0.558966	0.0502586	1.03545	0.938641
LPC_18:3	0.512878	0.166675	1.12247	0.862409		2-{[(4,5-dimethoxy-2-nitrophenethyl)imino]methyl}phenol	0.558966	0.0329537	1.0231	0.938641
LysoPE_18:2	0.512878	0.108192	1.07788	0.862409		4-Hydroxybenzoic_acid	0.558966	-0.0781442	0.947275	0.938641
methadone-d9	0.512878	-0.00976967	0.993251	0.862409		DL-Lysine	0.558966	-0.00569183	0.996062	0.938641
1-[6-(benzyloxy)-3-(tert-butyl)-2-hydroxyphenyl]ethan-1-one	0.517396	0.0170743	1.01191	0.867665		Progesterone	0.558966	-0.0815066	0.94507	0.938641
DG_O-18:3_16:2	0.517396	-0.0244882	0.983169	0.867665		15(R),19(R)-Hydroxy_prostaglandin_F1伪	0.563683	-0.112728	0.924838	0.938883
3-Acetyl-11-keto-尾-boswellic_acid	0.521934	-0.132321	0.912362	0.868265		Cortisol	0.563683	0.13374	1.09713	0.938883
4-(tert-butyl)phenyl_3,5-dimethylisoxazole-4-carboxylate	0.521934	0.0337767	1.02369	0.868265		PC_19:2_18:5	0.563683	0.115639	1.08345	0.938883
Methyl_dihydrojasmonate	0.521934	-0.264783	0.832324	0.868265		Valsartan_metabolite	0.563683	0.000237883	1.00016	0.938883
N-Desmethylvenlafaxine	0.521934	-0.599009	0.660207	0.868265		18-尾-Glycyrrhetinic_acid	0.568419	0.105881	1.07615	0.938883
SM_8:1;2O/23:0	0.521934	0.0208068	1.01453	0.868265		3,4-Dihydroxyphenylpropionic_acid	0.568419	0.0565768	1.04	0.938883
tetranor-12(R)-HETE	0.521934	0.031502	1.02208	0.868265		4-morpholino-3-nitrobenzene-1-sulfonamide	0.568419	0.0181096	1.01263	0.938883
3-Indoleacrylic_acid	0.526493	0.11655	1.08414	0.871827		Cholic_acid	0.568419	-0.112582	0.924932	0.938883
(3beta,9xi)-3-(beta-D-Glucopyranosyloxy)-14-hydroxycard-20(22)-enolide	0.531073	-0.125733	0.916538	0.871827		HPK	0.568419	-0.346659	0.786403	0.938883
1a,1b-Dihomo_prostaglandin_E1	0.531073	-0.153528	0.899049	0.871827		N-Butylbenzenesulfonamide	0.568419	0.107013	1.077	0.938883
DG_18:1_18:2	0.531073	-0.0514825	0.964944	0.871827		1-Methylxanthine	0.573174	-0.216516	0.860641	0.938883
SM_9:1;2O/34:2	0.531073	0.320502	1.24877	0.871827		2-Hydroxyvaleric_acid	0.573174	-0.0542772	0.963077	0.938883
Syringic_acid	0.531073	-0.0432276	0.970481	0.871827		3,5-di(2-furylmethylidene)tetrahydro-2H-pyran-4-one	0.573174	-0.0190378	0.986891	0.938883
Thymine	0.531073	-0.0069443	0.995198	0.871827		5-Sulfosalicylic_acid	0.573174	0.127114	1.09211	0.938883
Valsartan_metabolite	0.531073	-0.00783201	0.994586	0.871827		Cinchophen	0.573174	0.00359717	1.0025	0.938883
WKK	0.531073	0.0575749	1.04071	0.871827		Guggulsterone	0.573174	-0.0447179	0.969479	0.938883
alpha-Farnesene	0.531073	-0.0915519	0.938513	0.871827		N-(5-cyclopropyl-1,3,4-thiadiazol-2-yl)-2-thiophenecarboxamide	0.573174	-0.0365746	0.974967	0.938883
1-Methyladenosine	0.535672	0.071145	1.05055	0.873622		PC_O-20:1	0.573174	-0.117891	0.921534	0.938883
CAR_24:0	0.535672	-0.0762023	0.948551	0.873622		1-Methyladenosine	0.577948	-0.0331971	0.977252	0.938883
Maltotriose	0.535672	-0.0199604	0.98626	0.873622		2-Anisic_acid	0.577948	0.0572381	1.04047	0.938883
N-benzyl-3-(4-chlorophenyl)-4,5-dihydro-5-isoxazolecarboxamide	0.535672	0.0031463	1.00218	0.873622		2-Hydroxy-4-methylthiobutanoic_acid	0.577948	0.117515	1.08486	0.938883
SM_14:3;2O/9:0	0.535672	0.0120751	1.0084	0.873622		4-Nitrophenol	0.577948	-0.0713293	0.951761	0.938883
2-Isopropylmalic_acid	0.540291	0.087607	1.06261	0.87724		L-Tyrosine_methyl_ester	0.577948	-0.0148827	0.989737	0.938883
2-[(2-chlorobenzyl)sulfanyl]-4,6-dimethylnicotinonitrile	0.540291	0.0261663	1.0183	0.87724		Monobutyl_phthalate	0.577948	0.0329042	1.02307	0.938883
3-[(4-chlorophenyl)thio]-1-phenylprop-2-en-1-one	0.540291	-0.0250919	0.982758	0.87724		Sulcatol	0.577948	0.00331008	1.0023	0.938883
4-Butylresorcinol	0.544931	0.0569377	1.04026	0.87724		13,14-dihydro-15-keto_Prostaglandin_D1	0.582741	0.163949	1.12035	0.939321
5-Aminopentanoate	0.544931	0.0021769	1.00151	0.87724		4-Hydroxy-2-Oxoglutaric_Acid	0.582741	-0.00473214	0.996725	0.939321
5-chloro-N-(4-morpholinophenyl)-1H-indole-2-carboxamide	0.544931	-0.0216319	0.985118	0.87724		4-Hydroxyisoleucine	0.582741	0.145838	1.10637	0.939321
Isoquinoline	0.544931	-0.0215481	0.985175	0.87724		8,15-Dihete	0.582741	-0.0312786	0.978553	0.939321
L-Homocitrulline	0.544931	-0.12735	0.915512	0.87724		Myricetin	0.582741	-0.0706406	0.952215	0.939321
Naringenin	0.544931	-0.376259	0.770433	0.87724		N6-Succinyl_Adenosine	0.582741	0.0214949	1.01501	0.939321
Norverapamil	0.544931	-0.0187452	0.987091	0.87724		DG_18:2_18:2	0.587552	0.0645188	1.04574	0.939781
1-Methylhistidine	0.54959	-0.0662368	0.955126	0.878274		Dehydroepiandrosterone_(DHEA)	0.587552	-0.0550519	0.96256	0.939781
3-hydroxy-3-methylpentanedioic_acid	0.54959	0.0223716	1.01563	0.878274		Monoolein	0.587552	-0.172304	0.887424	0.939781
Terbutaline	0.54959	0.0227909	1.01592	0.878274		PC_O-40:9	0.587552	-0.0310214	0.978727	0.939781
alpha-Benzylsuccinic_acid	0.54959	0.0832403	1.05939	0.878274		Prostaglandin_K1	0.587552	-0.192758	0.874932	0.939781
2-Methylpentanedioic_acid	0.554268	0.0691835	1.04912	0.878274		methadone-d9	0.587552	-0.043415	0.970355	0.939781
2-[1-(4-isobutylphenyl)ethyl]-5-(3-nitrophenyl)-1,3,4-oxadiazole	0.554268	0.0319755	1.02241	0.878274		5-Phenylvaleric_Acid	0.592381	0.144702	1.1055	0.941463
5-Hydroxypiroxicam	0.554268	0.0678351	1.04814	0.878274		Biotin	0.592381	-0.0292055	0.97996	0.941463
CAR_16:5	0.554268	0.0632319	1.0448	0.878274		Gemifloxacin	0.592381	0.00614257	1.00427	0.941463
Fasciculic_acid_B	0.554268	0.00777759	1.00541	0.878274		LPC_17:1	0.592381	-0.00159021	0.998898	0.941463
LPC_22:5	0.554268	-0.012793	0.991172	0.878274		Thymine	0.592381	0.00952456	1.00662	0.941463
LPC_22:6-SN1	0.554268	0.0810378	1.05778	0.878274		Jasmone	0.597229	-0.0148904	0.989732	0.943152
Pyridoxamine	0.554268	-0.0450387	0.969264	0.878274		LPC_22:5	0.597229	-0.167797	0.890201	0.943152
3-(4-hydroxy-3-methoxyphenyl)propanoic_acid	0.558966	0.025602	1.0179	0.878274		PC_O-40:6	0.597229	0.0858365	1.0613	0.943152
5-Hydroxytryptophol	0.558966	-0.0292747	0.979913	0.878274		SM_9:1;2O/28:6	0.597229	-0.00530155	0.996332	0.943152
CAR_10:2	0.558966	-0.0605706	0.958885	0.878274		SM_9:1;2O/32:7	0.597229	-0.00776748	0.99463	0.943152
Docosapentaenoic_acid	0.558966	-0.0134324	0.990733	0.878274		Isorhapontigenin	0.602094	-0.0280323	0.980757	0.948431
LPE_20:3	0.558966	-0.0241104	0.983427	0.878274		L-Cystine	0.602094	-0.0508313	0.96538	0.948431
N-Acetylsphingosine	0.558966	-0.0261573	0.982033	0.878274		2-(4,4-diphenyl-1-piperidinobuta-1,3-dienyl)phenyl_acetate	0.606977	-0.0368416	0.974787	0.952511
PC_O-38:9	0.558966	-0.0340025	0.976707	0.878274		4-Hydroxy-3-methylbenzoic_acid	0.606977	0.0472281	1.03328	0.952511
16-Hydroxyhexadecanoic_acid	0.563683	-0.0800817	0.946004	0.880137		Cafestol	0.606977	0.138121	1.10047	0.952511
3-Acetoxyurs-12-en-23-oic_acid	0.563683	0.0736543	1.05238	0.880137		5-Hydroxytryptophol	0.611878	-0.0450441	0.96926	0.954193
4',7-Dihydroxyflavanone	0.563683	-0.0552391	0.962435	0.880137		DL-Carnitine	0.611878	0.0818948	1.05841	0.954193
6-anilino-1,3-dimethyl-1,2,3,4-tetrahydropyrimidine-2,4-dione	0.563683	0.0757751	1.05393	0.880137		N-Lauroylsarcosine	0.611878	-0.0315557	0.978365	0.954193
L-cysteine	0.563683	0.302688	1.23344	0.880137		SPB_15:0;2O	0.611878	-0.0574001	0.960994	0.954193
11-Ketoetiocholanolone	0.568419	-0.129528	0.91413	0.884208		TLH	0.611878	-1.02465	0.49153	0.954193
2-[({4-[3,5-di(tert-butyl)-1H-pyrazol-1-yl]phenyl}imino)methyl]phenol	0.568419	0.0879613	1.06287	0.884208		2-Butoxyacetic_acid	0.616796	-0.00851642	0.994114	0.955751
SM_9:1;2O/30:7	0.568419	0.00173181	1.0012	0.884208		Bisphenol_A	0.616796	0.0239377	1.01673	0.955751
(3-Methoxy-4-hydroxyphenyl)ethylene_glycol_sulfate	0.573174	0.329252	1.25636	0.884976		PC_O-38:9	0.616796	0.0499854	1.03525	0.955751
(5-L-Glutamyl)-L-Amino_Acid	0.573174	0.114992	1.08297	0.884976		trans-Cinnamic_acid	0.616796	0.0471259	1.0332	0.955751
2-Mercaptobenzothiazole	0.573174	0.197433	1.14666	0.884976		4-Butylresorcinol	0.621732	0.011128	1.00774	0.955751
PC_O-15:0	0.573174	0.116759	1.0843	0.884976		Genistein	0.621732	0.0426251	1.02999	0.955751
SM_8:0;2O/13:0	0.573174	0.0231291	1.01616	0.884976		LPE_22:5	0.621732	0.0443281	1.0312	0.955751
SM_9:1;2O/34:4	0.573174	0.0335517	1.02353	0.884976		Nonadecanoic_acid	0.621732	0.0828655	1.05912	0.955751
11-Deoxy_prostaglandin_F1伪	0.577948	0.0815295	1.05814	0.889041		Syringic_acid	0.621732	-0.00525006	0.996368	0.955751
17alpha-Hydroxyprogesterone	0.577948	-0.0572379	0.961102	0.889041		Vitamin_B2	0.621732	0.097723	1.07008	0.955751
Oleandomycin	0.577948	0.020319	1.01418	0.889041		(卤)11-HETE	0.626685	0.0771753	1.05495	0.955751
Fasciculic_acid_C	0.582741	0.020319	1.01418	0.892009		13(S)-HOTrE	0.626685	0.195278	1.14494	0.955751
N-Acetyl-DL-phenylalanine	0.582741	-0.0458387	0.968726	0.892009		3-Acetoxyurs-12-en-23-oic_acid	0.626685	-0.0543497	0.963028	0.955751
N-Lauroylsarcosine	0.582741	-0.473673	0.720129	0.892009		4-(pentyloxy)benzene-1-carbohydrazide	0.626685	0.0454949	1.03204	0.955751
N-METHYL_(-)EPHEDRINE	0.582741	-0.124923	0.917053	0.892009		Docosanamide	0.626685	-0.0791229	0.946633	0.955751
1,7-Dimethyluric_acid	0.587552	-0.170631	0.888454	0.893882		Lysope_18:1	0.626685	0.0264812	1.01852	0.955751
7-(2-hydroxypropan-2-yl)-1,4a-dimethyl-decahydronaphthalen-1-ol	0.587552	0.088183	1.06303	0.893882		PA_2:0_18:0	0.626685	-0.154954	0.898161	0.955751
PC_O-20:2	0.587552	-0.125168	0.916897	0.893882		TG_16:0_18:2_18:2	0.626685	0.0479835	1.03382	0.955751
SM_9:1;2O/34:7	0.587552	0.0562536	1.03976	0.893882		5-(2,5-dihydroxyhexyl)oxolan-2-one	0.631654	0.0399354	1.02807	0.956307
TLH	0.587552	-0.387773	0.764309	0.893882		Acetyl-L-carnitine	0.631654	0.123076	1.08905	0.956307
CAR_12:3	0.592381	0.0506789	1.03575	0.896083		Gamma-Glu-Leu	0.631654	-0.218531	0.85944	0.956307
SM_9:1;2O/32:7	0.592381	0.0495783	1.03496	0.896083		Glycerol_1-hexadecanoate	0.631654	-0.0824402	0.944459	0.956307
T-2_Triol	0.592381	-0.00854064	0.994098	0.896083		LPC_24:6-SN1	0.631654	-0.0926366	0.937807	0.956307
4-Nitrophenol	0.597229	0.0134782	1.00939	0.896083		N-(2-hydroxyethyl)-N'-propylthiourea	0.631654	0.0217431	1.01519	0.956307
5-Fluoro-2-[(3S)-1-(2-fluorobenzyl)-3-pyrrolidinyl]-1H-benzimidazole	0.597229	0.12013	1.08683	0.896083		1-Methylguanine	0.63664	-0.035083	0.975976	0.959194
9-Methyluric_acid	0.597229	-0.239195	0.847218	0.896083		Ethyl_oleate	0.63664	-0.102427	0.931465	0.959194
Sodium_cholate	0.597229	-0.0216429	0.98511	0.896083		LPA_18:2	0.63664	-0.135135	0.910584	0.959194
Thymidine_5'-monophosphate	0.597229	0.0172622	1.01204	0.896083		N-Acetyl-L-phenylalanine	0.63664	0.0476415	1.03357	0.959194
(2R,3S,4S,5R,6R)-2-(hydroxymethyl)-6-(propan-2-yloxy)oxane-3,4,5-triol	0.602094	0.0483753	1.0341	0.896083		2,4-Dichlorophenol	0.641643	-0.0437341	0.970141	0.963237
8,8-dimethyl-2-phenyl-4H,8H-pyrano[2,3-h]chromen-4-one	0.602094	-0.114014	0.924013	0.896083		Oleoyl_ethanolamide	0.641643	-0.0774415	0.947737	0.963237
Cannabidivarin	0.602094	-0.0940429	0.936894	0.896083		dATP	0.641643	0.0462437	1.03257	0.963237
DL-Lysine	0.602094	-0.0322645	0.977884	0.896083		20-Carboxy-Leukotriene_B4	0.646662	-0.00405291	0.997195	0.963244
Glycocholic_acid	0.602094	0.180635	1.13338	0.896083		5-Hydroxyomeprazole	0.646662	0.00844472	1.00587	0.963244
Glycoursodeoxycholic_acid	0.602094	-0.0259524	0.982172	0.896083		HRH	0.646662	0.233903	1.17601	0.963244
L-beta-Imidazolelactic_acid	0.602094	-0.0295478	0.979727	0.896083		PC_O-38:5	0.646662	-0.0427298	0.970816	0.963244
Panthenol	0.602094	0.361592	1.28484	0.896083		2-oxo-2H-chromene-3-carboxylic_acid	0.651697	-0.000706765	0.99951	0.963244
1-[(benzylideneamino)(phenyl)methyl]-2-naphthol	0.606977	0.0885141	1.06327	0.896083		5-(2,5-dimethyl-1H-pyrrol-1-yl)-3-phenyl-1H-pyrazole	0.651697	-0.00552039	0.996181	0.963244
4-Methoxycinnamaldehyde	0.606977	0.0552684	1.03905	0.896083		5-Hydroxypiroxicam	0.651697	0.0771825	1.05496	0.963244
Gluconolactone	0.606977	-0.00813456	0.994377	0.896083		5-acetyl-2,6-dimethyl-1,2,3,4-tetrahydropyridin-4-one	0.651697	-0.0224023	0.984592	0.963244
LPC_14:0	0.606977	-0.0949992	0.936273	0.896083		Ingenol-3-angelate	0.651697	0.085311	1.06092	0.963244
LPC_17:1-SN1	0.606977	0.086522	1.06181	0.896083		LPE_O-18:2	0.651697	-0.157233	0.896743	0.963244
Methylmalonic_acid	0.606977	-0.082024	0.944731	0.896083		Lysopc_16:1	0.651697	0.00860121	1.00598	0.963244
Purine	0.606977	0.0961091	1.06889	0.896083		PC_40:6	0.651697	0.12587	1.09117	0.963244
Threonine	0.606977	0.0394742	1.02774	0.896083		Tretinoin	0.651697	-0.314958	0.803874	0.963244
p-Mentha-1,3,8-triene	0.606977	0.00598001	1.00415	0.896083		1-Palmitoyl-Sn-Glycero-3-Phosphocholine	0.656748	0.137661	1.10012	0.963849
Ceftibuten	0.611878	-0.26256	0.833608	0.900971		5-Hydroxytryptophan	0.656748	0.0112993	1.00786	0.963849
N-Acetyl-D-galactosamine_4-sulfate	0.611878	0.0637447	1.04518	0.900971		DL-Malic_acid	0.656748	-0.129169	0.914358	0.963849
22(S)-Hydroxycholesterol	0.616796	-0.0407452	0.972153	0.900971		Hippuric_acid	0.656748	0.486547	1.40109	0.963849
Deoxycholic_acid	0.616796	0.370537	1.29283	0.900971		LPE_O-18:1	0.656748	-0.180729	0.882257	0.963849
Prostaglandin_E3	0.616796	-0.0163701	0.988717	0.900971		N-(cyclopropylmethyl)-N'-phenylurea	0.656748	-0.198011	0.871752	0.963849
Punicic_Acid	0.616796	0.151113	1.11043	0.900971		1-adamantyl(piperidino)methanone	0.661815	0.0329621	1.02311	0.965599
SM_8:1;2O/27:0	0.616796	-0.019672	0.986457	0.900971		D-Threose	0.661815	0.0494664	1.03488	0.965599
SM_8:1;2O/30:0	0.616796	-0.0149289	0.989705	0.900971		LPC_17:0	0.661815	0.113111	1.08156	0.965599
Virginiamycin	0.616796	0.0223977	1.01565	0.900971		LPC_17:0-SN1	0.661815	0.0116419	1.0081	0.965599
(2E,4E)-N-[2-(4-hydroxyphenyl)ethyl]dodeca-2,4-dienamide	0.621732	0.134278	1.09754	0.902888		Testosterone_undecanoate	0.661815	0.0672231	1.0477	0.965599
LPC_15:0	0.621732	0.0956847	1.06857	0.902888		MAG_(18:3)	0.666897	0.0057646	1.004	0.96575
LPC_20:5-SN1	0.621732	-0.125791	0.916502	0.902888		N-[4-(Aminosulfonyl)phenyl]-5-(morpholinosulfonyl)-2-furamide	0.666897	-0.049488	0.966279	0.96575
Normorphine	0.621732	-0.0878185	0.940944	0.902888		SM_9:1;2O/34:7	0.666897	-0.0363734	0.975103	0.96575
methyl_3,4,5-trihydroxycyclohex-1-ene-1-carboxylate	0.621732	0.182164	1.13458	0.902888		TKK	0.666897	-0.00921964	0.99363	0.96575
2-Methylbutyroylcarnitine	0.626685	0.056482	1.03993	0.904248		cis,cis-Muconic_acid	0.666897	0.0105526	1.00734	0.96575
FPK	0.626685	-0.047794	0.967414	0.904248		2-Hydroxycaproic_acid	0.671995	0.0356243	1.025	0.96575
L-Ascorbate	0.626685	-0.0242259	0.983348	0.904248		6-(2-furyl)-2-hydroxy-4-(methylthio)nicotinonitrile	0.671995	0.0218415	1.01525	0.96575
Omeprazole_sulphone	0.626685	0.0574016	1.04059	0.904248		6-benzyl-4-oxo-1,4-dihydropyridine-3-carboxamide	0.671995	-0.0344378	0.976412	0.96575
1-(4-chlorophenyl)-3-hydroxy-1,2-dihydroquinoxalin-2-one	0.631654	-0.0140845	0.990285	0.904248		Cyclohexaneacetic_acid	0.671995	0.0243827	1.01704	0.96575
N-(2-hydroxyethyl)-N'-propylthiourea	0.631654	-0.0810236	0.945387	0.904248		Estazolam	0.671995	-0.0344378	0.976412	0.96575
SM_8:1;2O/26:7	0.631654	-0.0463486	0.968384	0.904248		LPC_19:1	0.671995	0.0378078	1.02655	0.96575
SM_8:1;2O/36:3	0.631654	-0.0173728	0.98803	0.904248		PC_O-38:7	0.671995	-0.0297474	0.979592	0.96575
dATP	0.631654	0.0839644	1.05993	0.904248		Prostaglandin_F2伪-1-glyceryl_ester	0.671995	-0.0273644	0.981211	0.96575
3,4-dimethyl-N-[4-(4-methylpiperazino)benzyl]benzamide	0.63664	0.0436051	1.03069	0.904248		5,7-dihydroxy-3-(4-methoxyphenyl)-4H-chromen-4-one	0.677108	0.219008	1.16393	0.966673
4-methyl-6-phenyl-5,6-dihydro-2H-pyran-2-one	0.63664	-0.0163675	0.988719	0.904248		Muscone	0.677108	0.0506475	1.03573	0.966673
D-未-Tocopherol	0.63664	-0.132605	0.912183	0.904248		N1-(4-chlorophenyl)-3-(1H-pyrrol-1-ylmethyl)piperidine-1-carboxamide	0.677108	0.626092	1.54338	0.966673
LPE_22:5	0.63664	-0.283708	0.821477	0.904248		QKK	0.677108	0.00235026	1.00163	0.966673
N1-(2,4-difluorophenyl)-2-(cyclohexylamino)-2-thioxoacetamide	0.63664	-0.115549	0.923031	0.904248		Safrole	0.677108	-0.0725549	0.950952	0.966673
PC_O-14:0	0.63664	-0.068142	0.953866	0.904248		C-8_Ceramide-1-phosphate	0.682235	-0.0703316	0.952419	0.966673
SM_9:1;2O/26:7	0.63664	-0.0632407	0.957112	0.904248		Estrone	0.682235	-0.0257878	0.982284	0.966673
TG_18:2_18:2_22:6	0.63664	-6.48791e-05	0.999955	0.904248		FAHFA_18:2/8:0	0.682235	-0.155906	0.897568	0.966673
3-Acetyl-2,5-dimethylfuran	0.641643	-0.0302795	0.979231	0.904248		Hexadecanedioic_acid	0.682235	0.0190529	1.01329	0.966673
3-acetyl-2-undecyl-1,3-thiazolane-4-carboxylic_acid	0.641643	0.0336721	1.02361	0.904248		Phenylacetylglycine	0.682235	0.0939175	1.06726	0.966673
5-ethoxy-2-[(2,3,4,5,6-pentafluorobenzyl)thio]-1H-benzo[d]imidazole	0.641643	-0.040049	0.972622	0.904248		methyl_2-(2-acetyl-4,5-dimethoxyphenyl)acetate	0.682235	-0.0627448	0.957441	0.966673
Adrenic_acid	0.641643	-0.0757065	0.948877	0.904248		2-Methylbutyroylcarnitine	0.687378	-0.03951	0.972985	0.966673
Clarithromycin_N-oxide	0.641643	-0.0329785	0.9774	0.904248		2-Phenylglycine	0.687378	0.0576423	1.04076	0.966673
L-(-)-Glyceric_acid	0.641643	-0.00107782	0.999253	0.904248		6-anilino-1,3-dimethyl-1,2,3,4-tetrahydropyrimidine-2,4-dione	0.687378	0.0602914	1.04268	0.966673
Uric_acid	0.641643	0.0136507	1.00951	0.904248		7-(2-thienyl)[1,2,4]triazolo[4,3-a]pyrimidine	0.687378	-0.0699971	0.95264	0.966673
Glycerophospho-N-palmitoyl_ethanolamine	0.646662	0.0668779	1.04745	0.904248		Desacetyl_diltiazem	0.687378	0.0383251	1.02692	0.966673
L-Ornithine	0.646662	0.0533552	1.03768	0.904248		Hexadecanamide	0.687378	0.157101	1.11504	0.966673
LPC_16:0-SN2	0.646662	0.0205123	1.01432	0.904248		LPC_22:6-SN2	0.687378	-0.00421864	0.99708	0.966673
LPC_38:5	0.646662	-0.115826	0.922854	0.904248		PC_32:0	0.687378	-0.0356453	0.975595	0.966673
Linalool	0.646662	-0.0378153	0.974129	0.904248		1-(3-ethyl-2,4-dihydroxy-6-methoxyphenyl)butan-1-one	0.692535	0.0221984	1.01551	0.969549
Nervonic_ceramide	0.646662	0.0351576	1.02467	0.904248		3-Hydroxybenzoic_acid	0.692535	-0.147316	0.902929	0.969549
Prostaglandin_E2-1-glyceryl_ester	0.646662	0.0059505	1.00413	0.904248		CAR_26:1	0.692535	0.0467888	1.03296	0.969549
Vitamin_B2	0.646662	-0.0080972	0.994403	0.904248		Kaempferol	0.692535	0.00844472	1.00587	0.969549
2-hydroxy-6-[(8Z,11Z)-pentadeca-8,11,14-trien-1-yl]benzoic_acid	0.651697	-0.0188704	0.987005	0.904248		3-(propan-2-yl)-octahydropyrrolo[1,2-a]pyrazine-1,4-dione	0.697706	-0.0101962	0.992957	0.974598
3-Hydroxysebacic_acid	0.651697	0.100243	1.07195	0.904248		SM_9:1;2O/34:2	0.697706	0.0459723	1.03238	0.974598
5-Hydroxylysine	0.651697	-0.0448048	0.969421	0.904248		1-Palmitoylglycerol	0.702891	0.0902688	1.06457	0.977955
LPC_32:1	0.651697	0.00972247	1.00676	0.904248		PC_16:0_17:1	0.702891	0.224933	1.16872	0.977955
PC_19:2_20:5	0.651697	0.0210536	1.0147	0.904248		5-Methoxyindole-3-Carbaldehyde	0.70809	-0.214786	0.861674	0.977955
PC_38:4	0.651697	0.00823386	1.00572	0.904248		Erythromycin	0.70809	0.0208939	1.01459	0.977955
Prostaglandin_F2伪-1-glyceryl_ester	0.651697	0.0351786	1.02468	0.904248		LPC_20:2	0.70809	0.0221341	1.01546	0.977955
Spermidine	0.651697	-0.207301	0.866156	0.904248		Methyl_palmitate	0.70809	0.0496649	1.03502	0.977955
13,14-dihydro_Prostaglandin_E1	0.656748	-0.48699	0.713512	0.908222		Phenylpyruvic_acid	0.70809	-0.013999	0.990344	0.977955
CAR_7:0	0.656748	0.0413408	1.02907	0.908222		Valine	0.70809	0.0511121	1.03606	0.977955
SM_9:1;2O/28:6	0.656748	-0.0278583	0.980875	0.908222		16伪-Hydroxyestrone	0.713303	-0.00467346	0.996766	0.977955
4-morpholino-3-nitrobenzene-1-sulfonamide	0.661815	-0.00169413	0.998826	0.912192		4-oxo-5-phenylpentanoic_acid	0.713303	-0.100735	0.932558	0.977955
Epitestosterone_glucuronide	0.661815	-0.0783732	0.947125	0.912192		Corticosterone	0.713303	0.0661297	1.0469	0.977955
Vindoline	0.661815	0.00582312	1.00404	0.912192		Methylmalonic_acid	0.713303	-0.0407805	0.972129	0.977955
6-Deoxy-D-glucose	0.666897	-0.111688	0.925504	0.916156		N1-(3-amino-4-chlorophenyl)-2-[2,4-di(tert-pentyl)phenoxy]acetamide	0.713303	0.181988	1.13445	0.977955
Homoarginine	0.666897	-0.0409325	0.972026	0.916156		4-(dimethylamino)-1,1-diphenylbut-3-en-2-one	0.718529	0.0486524	1.0343	0.977955
LPE_20:2	0.666897	-0.0552906	0.962401	0.916156		6尾-Prostaglandin_I1	0.718529	0.398047	1.31772	0.977955
Apocynin	0.671995	-0.0956032	0.935881	0.921128		L-Pyroglutamic_acid	0.718529	-0.0625102	0.957597	0.977955
N'1-[4-(tert-butyl)benzoyl]-4-(tert-butyl)benzene-1-carbohydrazide	0.671995	0.0315561	1.02211	0.921128		PC_19:1_19:1	0.718529	0.104718	1.07528	0.977955
2-Arachidonoyl_glycerol	0.677108	0.0235103	1.01643	0.92407		SM_8:1;2O/30:0	0.718529	0.173213	1.12757	0.977955
4-Methylvaleric_Acid	0.677108	0.0521475	1.03681	0.92407		TG_16:0_16:0_18:1	0.718529	0.0474191	1.03341	0.977955
5,7-dihydroxy-3-(4-methoxyphenyl)-4H-chromen-4-one	0.677108	0.170027	1.12508	0.92407		(卤)12(13)-DiHOME	0.723769	0.051746	1.03652	0.977955
LQH	0.677108	-0.05185	0.964698	0.92407		Dl-Indole-3-lactic_acid	0.723769	-0.0511685	0.965154	0.977955
Eicosapentaenoic_acid	0.682235	-0.0036344	0.997484	0.925916		LPC_16:0	0.723769	-0.0271234	0.981375	0.977955
Methyl_palmitate	0.682235	-0.0784123	0.947099	0.925916		LSD-d3	0.723769	0.255273	1.19356	0.977955
Oxymorphone	0.682235	0.0672651	1.04773	0.925916		PC_O-32:6	0.723769	-0.0291472	0.979999	0.977955
(11E,15Z)-9,10,13-trihydroxyoctadeca-11,15-dienoic_acid	0.687378	-0.0825653	0.944377	0.925916		Panthenol	0.723769	-0.0267305	0.981642	0.977955
7-methyl-3-nitroimidazo[1,2-a]pyridine	0.687378	-0.000813869	0.999436	0.925916		Riboflavin	0.723769	0.0888294	1.06351	0.977955
DL-Arginine	0.687378	-0.0862423	0.941973	0.925916		TG_20:3_20:3_24:5	0.723769	-0.00850619	0.994121	0.977955
Epoxomicin	0.687378	0.110325	1.07947	0.925916		Testosterone_glucuronide	0.723769	0.0534054	1.03771	0.977955
LPC_24:6-SN1	0.687378	0.0307775	1.02156	0.925916		2-Oxoglutaric_acid	0.729021	-0.0344391	0.976411	0.977955
N'-(2-fluorophenyl)-5-isoxazolecarbohydrazide	0.687378	-0.035905	0.97542	0.925916		3-hydroxy-1,5-diphenylpentan-1-one	0.729021	0.00145806	1.00101	0.977955
PC_16:0_17:1	0.687378	-0.047353	0.96771	0.925916		12-Oxo_phytodienoic_acid	0.734286	-0.0287765	0.980251	0.977955
Prostaglandin_E1	0.687378	-0.0368049	0.974811	0.925916		N-cyclooctylurea	0.734286	0.0245031	1.01713	0.977955
Prostaglandin_K2	0.687378	-0.0459318	0.968664	0.925916		TG_16:0_18:2_22:6	0.734286	0.0991533	1.07114	0.977955
13,14-Dihydro-15-keto_Prostaglandin_E2	0.692535	-0.0159426	0.98901	0.926851		1,3-Dimethyluracil	0.739564	-0.0390155	0.973319	0.977955
D-(+)-Tryptophan	0.692535	-0.00716714	0.995044	0.926851		3-Acetyl-2,5-dimethylfuran	0.739564	0.0446711	1.03145	0.977955
D-Ribose	0.692535	0.00894211	1.00622	0.926851		KKK	0.739564	0.0107181	1.00746	0.977955
LPC_19:2-SN1	0.692535	-0.0290485	0.980066	0.926851		TG_18:2_18:2_22:6	0.739564	-0.056749	0.961428	0.977955
LPC_O-18:2	0.692535	-0.0542243	0.963112	0.926851		Tetrahydroaldosterone	0.739564	-0.0952005	0.936142	0.977955
acetoacetate	0.692535	-0.0218142	0.984993	0.926851		Trigonelline	0.739564	0.129212	1.0937	0.977955
Isoproterenol	0.697706	-0.0082881	0.994272	0.930773		11-Deoxy_prostaglandin_F1尾	0.744854	0.0762779	1.05429	0.977955
N1-[2-(4-chlorophenyl)-2-oxoethyl]-4-chlorobenzamide	0.697706	0.0320099	1.02244	0.930773		2,3-dinor_Prostaglandin_E1	0.744854	-0.036894	0.974751	0.977955
indoline-2-carboxylic_acid	0.697706	-0.00642527	0.995556	0.930773		3-Acetyl-11-keto-尾-boswellic_acid	0.744854	-0.0455314	0.968933	0.977955
CAR_26:1	0.702891	-0.106042	0.929133	0.933691		Gluconolactone	0.744854	0.000776847	1.00054	0.977955
Cholic_acid	0.702891	0.124084	1.08982	0.933691		Nicotinamide_N-oxide	0.744854	0.0338542	1.02374	0.977955
Gemifloxacin	0.702891	-0.107683	0.928077	0.933691		Prostaglandin_D3	0.744854	0.42947	1.34674	0.977955
N'-[4-(tert-butyl)phenyl]-N-cyclohexyl-N-methylurea	0.702891	-0.00216662	0.998499	0.933691		11-Deoxy_prostaglandin_F1伪	0.750156	0.0514981	1.03634	0.977955
3-(3-Methoxyphenyl)propionic_acid	0.70809	-0.00652059	0.99549	0.936604		13-HPODE	0.750156	-0.123229	0.918131	0.977955
3-Hydroxybutyric_acid	0.70809	0.0341636	1.02396	0.936604		2-(14,15-Epoxyeicosatrienoyl)_glycerol	0.750156	-0.132165	0.912461	0.977955
5-(tert-butyl)-2-methyl-N-(5-methyl-3-isoxazolyl)-3-furamide	0.70809	0.0201757	1.01408	0.936604		Arachidonoyl_ethanolamide_phosphate	0.750156	-0.0251349	0.982729	0.977955
Galactonic_acid	0.70809	0.0485645	1.03424	0.936604		CAR_24:0	0.750156	-0.0881086	0.940755	0.977955
(2E,4E)-N-(2-methylpropyl)dodeca-2,4-dienamide	0.713303	0.0336883	1.02363	0.938457		LPC_18:2	0.750156	0.0115086	1.00801	0.977955
2-Anisic_acid	0.713303	0.00715627	1.00497	0.938457		N'1-[4-(tert-butyl)benzoyl]-4-(tert-butyl)benzene-1-carbohydrazide	0.750156	-0.0727846	0.950801	0.977955
Dl-Lanthionine	0.713303	0.0178671	1.01246	0.938457		PC_O-42:11	0.750156	-0.019766	0.986393	0.977955
Prostaglandin_D3	0.713303	-0.0422056	0.971169	0.938457		Phenylglyoxylic_acid	0.750156	0.0228304	1.01595	0.977955
pentane-1,2,3,4,5-pentol	0.713303	-0.0656484	0.955516	0.938457		1-(4-Methoxyphenyl)-2-propanone	0.75547	-0.0312008	0.978605	0.977955
13,14-dihydro-15-keto-tetranor_Prostaglandin_E2	0.718529	0.0195934	1.01367	0.938457		2-Amino-1,3,4-octadecanetriol	0.75547	0.00608271	1.00423	0.977955
5-Sulfosalicylic_acid	0.718529	-0.0303859	0.979158	0.938457		Boc-beta-cyano-L-alanine	0.75547	0.0295272	1.02068	0.977955
6-phenyl-1,2,3,4-tetrahydro-2,5-benzodiazocin-1-one	0.718529	0.156402	1.1145	0.938457		Dibutyl_sebacate	0.75547	0.0178671	1.01246	0.977955
EPK	0.718529	-0.0314494	0.978437	0.938457		N1-[4-(acetylamino)phenyl]-2,2-dimethylcyclopropane-1-carboxamide	0.75547	-0.0125094	0.991367	0.977955
Gly-Tyr	0.718529	0.0744948	1.05299	0.938457		PC_14:0_14:0	0.75547	0.0186962	1.01304	0.977955
N-[4-cyano-1-(4-fluorophenyl)-1H-pyrazol-5-yl]cyclohexanecarboxamide	0.718529	-0.0531242	0.963847	0.938457		PC_O-38:8	0.75547	-0.128534	0.91476	0.977955
ST_24:1;O4;T	0.718529	0.167624	1.12321	0.938457		SM_8:1;2O/34:7	0.75547	-0.0612338	0.958444	0.977955
3-Methylamino-L-alanine	0.723769	-0.0120599	0.991676	0.939392		16-(Hexopyranosyloxy)-7-hydroxy-8,9-epoxypimaran-18-oic_acid	0.760795	-0.105847	0.929259	0.977955
DG_14:0_18:2	0.723769	0.0264583	1.01851	0.939392		CAR_20:0	0.760795	-0.0718416	0.951423	0.977955
Elaidic_acid	0.723769	0.178799	1.13194	0.939392		CE_18:2	0.760795	-0.16217	0.89368	0.977955
LPC_20:4-SN1	0.723769	0.0510309	1.036	0.939392		LPC_19:1-SN1	0.760795	-0.0794122	0.946443	0.977955
Levothyroxine	0.723769	0.0544563	1.03847	0.939392		Phosphocholine	0.760795	0.0419921	1.02953	0.977955
N-Stearoyl_taurine	0.723769	-0.382173	0.767281	0.939392		(4-benzoylpiperidino)[4-(tert-butyl)phenyl]methanone	0.766132	0.0888294	1.06351	0.977955
2-mercapto-4,6-dimethylnicotinonitrile	0.729021	-0.00632829	0.995623	0.940332		11-dehydro_Thromboxane_B2	0.766132	0.0770881	1.05489	0.977955
5-(2,5-dimethyl-1H-pyrrol-1-yl)-3-phenyl-1H-pyrazole	0.729021	-0.035233	0.975874	0.940332		2,4-Dimethylbenzaldehyde	0.766132	-0.0690187	0.953286	0.977955
Dl-Indole-3-lactic_acid	0.729021	0.0209855	1.01465	0.940332		All-Trans-13,14-Dihydroretinol	0.766132	-0.0321535	0.977959	0.977955
L-(+)-Citrulline	0.729021	0.0198298	1.01384	0.940332		Benzophenone	0.766132	0.00100394	1.0007	0.977955
LPC_18:1-SN1	0.729021	-0.111583	0.925572	0.940332		LPC_18:1-SN1	0.766132	-0.00754309	0.994785	0.977955
Vitamin_A	0.729021	-0.0458602	0.968712	0.940332		LPC_20:1-SN1	0.766132	-0.0743136	0.949794	0.977955
10-Undecenoic_acid	0.734286	-0.0144178	0.990056	0.941277		LPC_36:4	0.766132	-0.0144133	0.990059	0.977955
Methylimidazoleacetic_acid	0.734286	0.046743	1.03293	0.941277		PC_O-30:2	0.766132	0.125474	1.09087	0.977955
N-Acetyl-L-phenylalanine	0.734286	0.114951	1.08294	0.941277		SM_9:1;2O/30:2	0.766132	0.0107334	1.00747	0.977955
Palmitic_Acid	0.734286	0.00086066	1.0006	0.941277		(2E,4E)-N-(2-methylpropyl)deca-2,4-dienamide	0.77148	-0.0468624	0.968039	0.977955
SM_8:1;2O/32:3	0.734286	-0.0160115	0.988963	0.941277		3-Phenyllactic_acid	0.77148	0.045467	1.03202	0.977955
Safrole	0.734286	0.00422635	1.00293	0.941277		CAR_18:3	0.77148	-0.113679	0.924228	0.977955
1-Palmitoylglycerol	0.739564	-0.0455941	0.968891	0.942221		D-Ala-D-Ala	0.77148	-0.000216306	0.99985	0.977955
Dihydroroseoside	0.739564	-0.0826713	0.944308	0.942221		Dl-Threitol	0.77148	0.0829125	1.05915	0.977955
Dimetghyl_4-Hydroxyisophthalate	0.739564	-0.0558219	0.962046	0.942221		Hexanoylglycine	0.77148	-0.0161104	0.988895	0.977955
19(R)-Hydroxy_prostaglandin_F2伪	0.744854	-0.156285	0.897333	0.942221		Lauric_acid	0.77148	0.0544534	1.03847	0.977955
4-Hydroxycoumarin	0.744854	0.0175365	1.01223	0.942221		Nor-9-carboxy-未9-THC	0.77148	0.187658	1.13891	0.977955
FRH	0.744854	-0.029417	0.979816	0.942221		PC_16:3_18:5	0.77148	0.0970554	1.06959	0.977955
L-serine	0.744854	-0.0779207	0.947422	0.942221		2-hydroxy-3,6-diphenylcyclohexyl_acetate	0.776839	0.0470238	1.03313	0.977955
LPC_20:3	0.744854	-0.00716363	0.995047	0.942221		Lithocholic_Acid	0.776839	0.170111	1.12515	0.977955
Metronidazole-OH	0.744854	0.0314919	1.02207	0.942221		SM_31:2;2O(FA_30:3)	0.776839	-0.0702358	0.952482	0.977955
Naringin	0.744854	0.0118158	1.00822	0.942221		SM_9:1;2O/30:8	0.776839	-0.0620522	0.957901	0.977955
Phenylglyoxylic_acid	0.744854	-0.0841629	0.943332	0.942221		Estradiol	0.782208	0.107703	1.07751	0.977955
Sulforidazine	0.744854	-0.00668912	0.995374	0.942221		LPC_17:2-SN1	0.782208	0.0160205	1.01117	0.977955
cis,cis-Muconic_acid	0.744854	0.00328542	1.00228	0.942221		Methyl_acetoacetate	0.782208	-0.0264799	0.981813	0.977955
Benzophenone	0.750156	-0.0302404	0.979257	0.943183		SM_8:1;2O/26:7	0.782208	-0.0740318	0.949979	0.977955
CAR_18:0	0.750156	-0.0327954	0.977524	0.943183		SPB_16:1;2O	0.782208	-0.037444	0.97438	0.977955
Glu-Glu	0.750156	-0.0829905	0.944099	0.943183		isoleucine	0.782208	-0.00423385	0.99707	0.977955
N-Tetradecanamide	0.750156	-0.0303796	0.979163	0.943183		12-Hydroxydodecanoic_acid	0.787588	0.212778	1.15892	0.977955
SPB_16:1;2O	0.750156	-0.00511987	0.996457	0.943183		4-(allyloxy)-1,2-dihydroquinolin-2-one	0.787588	0.205401	1.15301	0.977955
TG_16:0_18:1_18:2	0.750156	-0.0461999	0.968484	0.943183		Catechin	0.787588	-0.0410541	0.971945	0.977955
Cer_18:1;2O/23:0	0.75547	-0.025684	0.982355	0.946059		LPC_38:5	0.787588	0.12277	1.08882	0.977955
Decanoic_acid	0.75547	-0.00950897	0.993431	0.946059		LPE_O-16:1	0.787588	0.00532565	1.0037	0.977955
SM_8:1;2O/28:6	0.75547	0.0467135	1.03291	0.946059		N-Acetylglycine	0.787588	-0.128487	0.91479	0.977955
1,4-Dihydro-1-Methyl-4-Oxo-3-Pyridinecarboxamide	0.760795	-0.177356	0.884322	0.946059		Nonanoic_acid	0.787588	-0.0101474	0.992991	0.977955
1-Stearoylglycerol	0.760795	0.0222977	1.01558	0.946059		1,2-dihydroxyheptadec-16-yn-4-yl_acetate	0.792978	-0.157514	0.896568	0.977955
3-Methylindole	0.760795	-0.0722974	0.951122	0.946059		Cer_18:1;2O/23:0	0.792978	0.0423601	1.0298	0.977955
4-Hydroxybenzylcyanide	0.760795	0.0115485	1.00804	0.946059		L-lysine	0.792978	-0.022024	0.98485	0.977955
5-benzyl-4-hydroxy-6H-pyrido[3,2,1-jk]carbazol-6-one	0.760795	-0.0522796	0.964411	0.946059		LPE_20:2	0.792978	-0.0220405	0.984839	0.977955
Acetaminophen_glucuronide	0.760795	0.043172	1.03038	0.946059		PC_17:0_17:0	0.792978	0.0610121	1.0432	0.977955
Albendazole_sulfone	0.760795	-0.0367163	0.974871	0.946059		Prostaglandin_E2-1-glyceryl_ester	0.792978	0.000499322	1.00035	0.977955
N1-cyclooctyl-4-hydroxy-1-piperidinecarbothioamide	0.760795	-0.083735	0.943612	0.946059		3-benzyl-1-butyl-4-hydroxy-1,2-dihydroquinolin-2-one	0.798378	-0.379542	0.768682	0.977955
6伪-Prostaglandin_I1	0.766132	0.00765014	1.00532	0.949851		Feruloyl_Putrescine	0.798378	0.349814	1.2744	0.977955
JWH_250_N-pentanoic_acid_metabolite	0.766132	-0.152041	0.899976	0.949851		LPC_O-17:0	0.798378	-0.101444	0.932099	0.977955
gamma-Nonanolactone	0.766132	0.0870622	1.0622	0.949851		N'-(2-fluorophenyl)-5-isoxazolecarbohydrazide	0.798378	-0.0243426	0.983269	0.977955
HET0016	0.77148	0.0516205	1.03643	0.95269		Prunin	0.798378	-0.0207472	0.985722	0.977955
HRH	0.77148	-0.0232103	0.984041	0.95269		SM_33:1;2O	0.798378	-0.0243682	0.983251	0.977955
Isobutyryl_carnitine	0.77148	0.131555	1.09547	0.95269		indoline-2-carboxylic_acid	0.798378	-0.0667259	0.954802	0.977955
N-Methyldioctylamine	0.77148	0.0811882	1.05789	0.95269		1-Methylhistidine	0.803788	0.00267431	1.00186	0.977955
5-[(10Z)-14-(3,5-dihydroxyphenyl)tetradec-10-en-1-yl]benzene-1,3-diol	0.776839	-0.0318695	0.978152	0.953637		2,4-dichlorobenzaldehyde_1-methyl-1-(6-methylpyridazin-3-yl)hydrazone	0.803788	0.00739781	1.00514	0.977955
Indoxylsulfuric_acid	0.776839	-0.0656633	0.955506	0.953637		4-methyl-6-phenyl-5,6-dihydro-2H-pyran-2-one	0.803788	0.0471413	1.03322	0.977955
LPA_18:2	0.776839	0.034473	1.02418	0.953637		6-phospho-D-glucono-1,5-lactone	0.803788	-0.0485102	0.966934	0.977955
Oleoyl_ethylamide	0.776839	0.124278	1.08996	0.953637		CAR_26:0	0.803788	-0.0957746	0.93577	0.977955
Prostaglandin_K1	0.776839	-0.0917271	0.938399	0.953637		DL-伪-Aminocaprylic_acid	0.803788	-0.0723149	0.951111	0.977955
SM_40:1;2O	0.776839	-0.0699365	0.95268	0.953637		PC_16:0_22:5	0.803788	0.0396843	1.02789	0.977955
LPC_16:0	0.782208	-0.00876861	0.99394	0.955535		ST_24:1;O4;T	0.803788	0.122439	1.08857	0.977955
Phenylpyruvic_acid	0.782208	0.06644	1.04713	0.955535		Terbutaline	0.803788	-0.0392043	0.973192	0.977955
Taurodeoxycholic_Acid_(sodium_salt)	0.782208	-0.0967731	0.935122	0.955535		2'-Deoxyuridine-5-monophosphate	0.809207	0.0145721	1.01015	0.977955
Testosterone	0.782208	0.112629	1.0812	0.955535		2-[3-methyl-2-(methylimino)-4-oxo-1,3-thiazolan-5-yl]acetic_acid	0.809207	-0.0790014	0.946713	0.977955
(2E)-3-(3,4-dimethoxyphenyl)prop-2-enoic_acid	0.787588	0.0202748	1.01415	0.955535		4-((5-(4-Nitrophenyl)oxazol-2-yl)amino)benzonitrile	0.809207	-0.036312	0.975145	0.977955
13-HPODE	0.787588	-0.00663679	0.99541	0.955535		7-(2-hydroxypropan-2-yl)-1,4a-dimethyl-decahydronaphthalen-1-ol	0.809207	0.15341	1.1122	0.977955
5-(hydroxymethyl)-4-methoxy-2,5-dihydrofuran-2-one	0.787588	-0.0131946	0.990896	0.955535		D-(+)-Malic_acid	0.809207	-0.116057	0.922706	0.977955
CE_18:2	0.787588	0.073627	1.05236	0.955535		Docosapentaenoic_acid	0.809207	0.0416049	1.02926	0.977955
LPE_18:0	0.787588	-0.0550074	0.96259	0.955535		Fluprostenol_serinol_amide	0.809207	0.00976889	1.00679	0.977955
Lypressin_Acetate	0.787588	-0.023153	0.98408	0.955535		Homogentisic_Acid	0.809207	-0.124999	0.917005	0.977955
Muscone	0.787588	-0.0667688	0.954774	0.955535		Indole-3-lactic_acid	0.809207	0.0178843	1.01247	0.977955
Tetrahydroaldosterone	0.787588	0.166285	1.12217	0.955535		LPC_O-22:2	0.809207	0.0570101	1.04031	0.977955
15(R),19(R)-Hydroxy_prostaglandin_F1伪	0.792978	0.00692142	1.00481	0.955562		Methyl_indole-3-acetate	0.809207	0.253191	1.19184	0.977955
3-morpholino-5,6-diphenylpyridazine-4-carbonitrile	0.792978	-0.0397057	0.972853	0.955562		N1-bicyclo[2.2.2]oct-2-ylbenzamide	0.809207	-0.0245279	0.983142	0.977955
D-Gluconic_acid	0.792978	0.0411809	1.02896	0.955562		Stercobilin	0.809207	-0.00124382	0.999138	0.977955
Glycerol_1-hexadecanoate	0.792978	0.00762916	1.0053	0.955562		Valproic_acid	0.809207	0.00391382	1.00272	0.977955
Lithocholic_Acid	0.792978	-0.0174942	0.987947	0.955562		Glycerophospho-N-palmitoyl_ethanolamine	0.814635	0.0615783	1.04361	0.982609
Nicotinuric_Acid	0.792978	-0.220803	0.858088	0.955562		N1-(2,3-dihydro-1,4-benzodioxin-2-ylmethyl)-2,2-dimethylpropanamide	0.814635	0.0328306	1.02302	0.982609
Piperine	0.792978	-0.142675	0.905838	0.955562		EPK	0.820072	0.153936	1.1126	0.985148
Ne-(1-Carboxymethyl)-L-lysine	0.798378	0.00718936	1.005	0.956561		N-Formylkynurenine	0.820072	-0.0206161	0.985812	0.985148
Nonadecanoic_acid	0.798378	-0.0317209	0.978253	0.956561		o-Veratraldehyde	0.820072	0.0249511	1.01745	0.985148
TKK	0.798378	-0.0241223	0.983419	0.956561		2-Hydroxyhippuric_acid	0.825518	0.250711	1.18979	0.985148
YLK	0.798378	-0.0337518	0.976877	0.956561		Cuminaldehyde	0.825518	-0.204574	0.867795	0.985148
methyl_2-(2-acetyl-4,5-dimethoxyphenyl)acetate	0.798378	-0.0208473	0.985654	0.956561		Trifolin	0.825518	0.00930687	1.00647	0.985148
2,3-dihydroxypropyl_12-methyltridecanoate	0.803788	-0.0084542	0.994157	0.956561		2-Deoxyribose_5-phosphate	0.830972	-0.00105981	0.999266	0.985148
2-Hydroxyhippuric_acid	0.803788	0.174493	1.12857	0.956561		2-Hydroxy-2-methylbutanedioic_acid	0.830972	0.0331591	1.02325	0.985148
LPC_19:0-SN1	0.803788	-0.0587733	0.96008	0.956561		2-[(3S)-1-(3,4-Difluorobenzyl)-3-pyrrolidinyl]-1,3-benzoxazole	0.830972	0.0549592	1.03883	0.985148
LPE_16:1	0.803788	0.0367139	1.02577	0.956561		22(S)-Hydroxycholesterol	0.830972	0.0155604	1.01084	0.985148
PC_O-38:8	0.803788	0.0113191	1.00788	0.956561		4',7-Dihydroxyflavanone	0.830972	-0.0263499	0.981901	0.985148
Papaverine	0.803788	-0.045111	0.969215	0.956561		4-Methyl-2-Oxopentanoic_Acid	0.830972	-0.0068647	0.995253	0.985148
Prostaglandin_H1	0.803788	0.0106508	1.00741	0.956561		CAR_12:3	0.830972	0.183421	1.13557	0.985148
SM_9:1;2O/36:10	0.803788	-0.00210502	0.998542	0.956561		L-Tryptophan	0.830972	-0.152746	0.899537	0.985148
(-)-Caryophyllene_oxide	0.809207	-0.0160952	0.988906	0.958484		LPC_O-16:1	0.830972	-0.046407	0.968345	0.985148
3-Oxo-7alpha,12alpha-hydroxy-5beta-cholanoic_acid	0.809207	-0.171108	0.88816	0.958484		MJN110	0.830972	-0.0944004	0.936661	0.985148
5-Henicosyl-1,3-benzenediol	0.809207	-0.15399	0.898761	0.958484		Pipecolic_acid	0.830972	0.0171393	1.01195	0.985148
NKK	0.809207	0.0209596	1.01463	0.958484		cyclohexyl{4-[4-nitro-2-(1H-pyrrol-1-yl)phenyl]piperazino}methanone	0.830972	-0.025086	0.982762	0.985148
2-(tert-butyl)-1,3-thiazolane-4-carboxylic_acid	0.814635	0.0238325	1.01666	0.958484		CDP	0.836434	0.0418032	1.0294	0.987771
2-Methylbutyl_beta-D-glucopyranoside	0.814635	-0.13083	0.913306	0.958484		Creatinine	0.836434	-0.0397573	0.972819	0.987771
2-{[(4,5-dimethoxy-2-nitrophenethyl)imino]methyl}phenol	0.814635	0.0128528	1.00895	0.958484		Ne-(1-Carboxymethyl)-L-lysine	0.836434	0.0640251	1.04538	0.987771
5'-S-Methyl-5'-thioadenosine	0.814635	-0.00754233	0.994786	0.958484		Perillic_acid	0.836434	-0.109083	0.927177	0.987771
Feruloyl_Putrescine	0.814635	-0.0492666	0.966427	0.958484		Corchorifatty_acid_F	0.841904	0.00948951	1.0066	0.987771
J147	0.814635	0.0580653	1.04107	0.958484		DL-Norvaline	0.841904	0.093933	1.06728	0.987771
LPC_17:0-SN1	0.814635	0.0112358	1.00782	0.958484		Gamithromycin	0.841904	-0.0622129	0.957794	0.987771
PC_18:2_19:2	0.814635	0.022451	1.01568	0.958484		KPH	0.841904	-0.0162483	0.988801	0.987771
1,3-Dimethyluric_acid	0.820072	0.27129	1.20689	0.959446		Lypressin_Acetate	0.841904	-0.00949815	0.993438	0.987771
Diflucortolone_pivalate	0.820072	-0.0712857	0.951789	0.959446		Lysopc_18:1	0.841904	0.0445413	1.03136	0.987771
Ingenol-3-angelate	0.820072	-0.0314714	0.978422	0.959446		Venlafaxine_N-Oxide	0.841904	0.012952	1.00902	0.987771
L-Adrenaline	0.820072	-0.0207142	0.985745	0.959446		2-(4-methoxyphenyl)-3-(1H-pyrazol-4-yl)acrylonitrile	0.847382	-0.0445508	0.969592	0.989453
N-Acetyl-L-histidine	0.820072	-0.000127273	0.999912	0.959446		3,5-dimethyl-1-phenyl-1,5-dihydro-4H-pyrazolo[4,3-c]quinolin-4-one	0.847382	-0.0684019	0.953694	0.989453
Paracetamol	0.820072	-0.0508182	0.965389	0.959446		4-decyl-3-hydroxy-5-oxooxolane-2,3-dicarboxylic_acid	0.847382	-0.00760052	0.994746	0.989453
Choline_Glycerophosphate	0.825518	-0.0266944	0.981667	0.963104		Andrographolide	0.847382	0.0239999	1.01677	0.989453
ST_24:2;O4	0.825518	0.342364	1.26783	0.963104		Pyridoxamine	0.847382	-0.0147769	0.98981	0.989453
Undecanedioic_acid	0.825518	-0.0502419	0.965774	0.963104		4-(tert-butyl)phenyl_3,5-dimethylisoxazole-4-carboxylate	0.852867	-0.123327	0.918068	0.989453
(+/-)12(13)-DiHOME	0.830972	0.12099	1.08748	0.964949		4-Methylumbelliferone_hydrate	0.852867	-0.00188464	0.998695	0.989453
LPC_16:0-SN1	0.830972	-0.0416062	0.971573	0.964949		4-phenoxyphenyl_4-hydroxypiperidine-1-carboxylate	0.852867	-0.123327	0.918068	0.989453
Lysopc_16:1	0.830972	-0.0373722	0.974428	0.964949		Cannabidivarin	0.852867	-0.0764594	0.948382	0.989453
Senecionine	0.830972	0.0633484	1.04489	0.964949		DG_O-18:3_16:2	0.852867	0.0434005	1.03054	0.989453
TG_18:1_18:2_22:6	0.830972	0.0153459	1.01069	0.964949		Phenylacetaldehyde	0.852867	-0.20769	0.865923	0.989453
8Z,11Z,14Z-Eicosatrienoic_acid	0.836434	0.0977879	1.07013	0.969485		TG_16:0_18:1_18:2	0.852867	-0.0148562	0.989755	0.989453
LysoPE_18:0	0.836434	-0.00174001	0.998795	0.969485		(3-Methoxy-4-hydroxyphenyl)ethylene_glycol_sulfate	0.85836	-0.0818827	0.944824	0.99213
2-(acetylamino)-3-(1H-indol-3-yl)propanoic_acid	0.841904	0.0733578	1.05216	0.971308		SM_9:1;2O/26:6	0.85836	-0.0488192	0.966727	0.99213
2-Hydroxycaproic_acid	0.841904	0.0547013	1.03864	0.971308		Sedanolide	0.85836	-0.00744951	0.99485	0.99213
Citrinin	0.841904	0.0856877	1.06119	0.971308		Tridecylic_acid	0.85836	-0.0688008	0.95343	0.99213
Estradiol	0.841904	-0.144807	0.9045	0.971308		13-Hpotre(R)	0.863859	0.124151	1.08987	0.993876
Morphine_D3	0.841904	-0.0155949	0.989249	0.971308		2-Isopropylmalic_acid	0.863859	-0.00493491	0.996585	0.993876
16(R)-HETE	0.847382	-0.120006	0.920184	0.972226		5-trans-Prostaglandin_E2	0.863859	0.249072	1.18844	0.993876
2,4-Dichlorophenol	0.847382	-0.00773867	0.99465	0.972226		CAR_15:1	0.863859	0.0196734	1.01373	0.993876
4-Methylaminoantipyrine	0.847382	0.00904955	1.00629	0.972226		Corey_Lactone_Diol	0.863859	0.0375098	1.02634	0.993876
4-Phenylbutyric_acid	0.847382	0.0657183	1.04661	0.972226		1,3-Dimethyluric_acid	0.869365	-0.402236	0.756685	0.994172
Epitestosterone	0.847382	-0.0396906	0.972864	0.972226		Butylparaben	0.869365	0.0599356	1.04242	0.994172
N-Acetyl-L-carnosine	0.847382	-0.0594036	0.959661	0.972226		Cholecalciferol	0.869365	0.00412072	1.00286	0.994172
6-Hydroxymelatonin	0.852867	-0.0995948	0.933295	0.973143		Choline_Glycerophosphate	0.869365	0.0441195	1.03105	0.994172
C-8_Ceramide-1-phosphate	0.852867	-0.153319	0.899179	0.973143		N1-{[5-(2,4-difluorophenyl)-2-furyl]methyl}benzene-1-sulfonamide	0.869365	0.0264334	1.01849	0.994172
LPC_16:1	0.852867	-0.0124644	0.991398	0.973143		7-Methylxanthine	0.874877	0.106667	1.07674	0.994172
Lysope_18:1	0.852867	-0.00784695	0.994576	0.973143		L-Histidine	0.874877	-0.0371398	0.974585	0.994172
ST_24:1;O5;G;S	0.852867	0.0403863	1.02839	0.973143		N-Acetyl-L-histidine	0.874877	-0.00332234	0.9977	0.994172
Valproic_acid	0.852867	-0.0421479	0.971208	0.973143		N1-(2-amino-2-oxoethyl)-2-(isopropylthio)acetamide	0.874877	-0.00857184	0.994076	0.994172
2,4-dihydroxyheptadec-16-en-1-yl_acetate	0.85836	-0.00304839	0.997889	0.974946		PC_O-18:0	0.874877	0.0565217	1.03996	0.994172
5-Phenyl-N-(4-(trifluoromethyl)phenyl)oxazol-2-amine	0.85836	0.0909316	1.06506	0.974946		Paracetamol	0.874877	-0.00997502	0.99311	0.994172
Glu-Gln	0.85836	0.0339337	1.0238	0.974946		Prostaglandin_F1尾	0.874877	0.127081	1.09208	0.994172
N-Acetyl-L-tyrosine	0.85836	0.0783789	1.05583	0.974946		Quercetin	0.874877	-0.039976	0.972671	0.994172
Pyrogallol	0.85836	0.0556946	1.03936	0.974946		(2R,3S,4S,5R,6R)-2-(hydroxymethyl)-6-(2-phenylethoxy)oxane-3,4,5-triol	0.880395	-0.0286818	0.980316	0.994172
2-Oxindole	0.863859	-0.0730102	0.950652	0.975881		Homo-Gamma-Linolenic_Acid_(C20:3)	0.880395	-0.165487	0.891627	0.994172
L-Aspartic_acid	0.863859	-0.0313469	0.978506	0.975881		Leukotriene_B4_Ethanolamide	0.880395	0.00257771	1.00179	0.994172
L-Histidine	0.863859	0.041857	1.02944	0.975881		违-L-Glutamyl-L-glutamic_acid	0.880395	-0.158946	0.895679	0.994172
isoleucine	0.863859	0.024041	1.0168	0.975881		4-[1-(dimethylamino)ethylidene]-2-phenyl-1,3-oxazol-5(4H)-one	0.885919	0.00710676	1.00494	0.994172
1-Methylhistamine	0.869365	-0.400647	0.757518	0.975881		Methandrostenolone	0.885919	-0.0822046	0.944613	0.994172
2-{1-[2-(4-benzhydrylpiperazino)-2-oxoethyl]cyclopentyl}acetic_acid	0.869365	-0.178251	0.883774	0.975881		N4-Acetylcytidine	0.885919	-0.0851416	0.942692	0.994172
4-Aminobutyric_acid	0.869365	0.0312575	1.0219	0.975881		Palmitoleic_Acid	0.885919	-0.100733	0.932559	0.994172
5-(4-benzylpiperazino)-2,4(1H,3H)-pyrimidinedione	0.869365	-0.0126988	0.991237	0.975881		19-Nortestosterone	0.891448	-0.106356	0.928931	0.994172
9-Fluorenone	0.869365	-0.000801236	0.999445	0.975881		4-(2,3-dihydro-1,4-benzodioxin-6-yl)butanoic_acid	0.891448	0.0144137	1.01004	0.994172
CAR_18:3	0.869365	-0.00646731	0.995527	0.975881		5-Hydroxylysine	0.891448	-0.00789467	0.994543	0.994172
Coniferyl_alcohol	0.869365	0.0883049	1.06312	0.975881		5-chloro-6-(trifluoromethyl)-1,3-dihydro-2H-benzimidazole-2-thione	0.891448	0.0343526	1.0241	0.994172
Docosatrienoic_acid	0.869365	0.0148643	1.01036	0.975881		Clarithromycin_N-oxide	0.891448	-0.035169	0.975917	0.994172
PC_19:2_18:5	0.869365	0.0103268	1.00718	0.975881		DLK	0.891448	0.0350904	1.02462	0.994172
(2R,3S,4S,5R,6R)-2-(hydroxymethyl)-6-(2-phenylethoxy)oxane-3,4,5-triol	0.874877	-0.0186196	0.987177	0.976789		LPC_22:4-SN1	0.891448	-0.109777	0.926731	0.994172
3,5-di(2-furylmethylidene)tetrahydro-2H-pyran-4-one	0.874877	-0.0166423	0.988531	0.976789		N-Acetylsphingosine	0.891448	0.00257771	1.00179	0.994172
4-(allyloxy)-1,2-dihydroquinolin-2-one	0.874877	-0.00813431	0.994378	0.976789		N-[(4-hydroxy-3-methoxyphenyl)methyl]-8-methylnonanamide	0.891448	-0.0681902	0.953834	0.994172
4-decyl-3-hydroxy-5-oxooxolane-2,3-dicarboxylic_acid	0.874877	-0.0199672	0.986255	0.976789		Stearamide	0.896983	-0.049766	0.966093	0.994172
Artemisinin	0.874877	-0.0649167	0.956	0.976789		13,14-dihydro_Prostaglandin_E1	0.902523	0.0870306	1.06218	0.994172
LPC_17:1	0.874877	-0.0307987	0.978878	0.976789		5(S),15(S)-DiHETE	0.902523	0.0388258	1.02728	0.994172
2-[3-methyl-2-(methylimino)-4-oxo-1,3-thiazolan-5-yl]acetic_acid	0.880395	0.0529334	1.03737	0.977693		CAR_22:0	0.902523	-0.00833131	0.994242	0.994172
Cannabidiolic_acid	0.880395	0.0393837	1.02767	0.977693		DG_18:1_18:2	0.902523	0.0517077	1.03649	0.994172
D-Phenylalanine	0.880395	0.0376885	1.02647	0.977693		Hex2Cer_18:1;2O/16:0	0.902523	0.00224785	1.00156	0.994172
Lysops_22:5	0.880395	-0.0995982	0.933293	0.977693		LQH	0.902523	-0.000939645	0.999349	0.994172
N1-(2,3-dihydro-1,4-benzodioxin-2-ylmethyl)-2,2-dimethylpropanamide	0.880395	0.0110271	1.00767	0.977693		Norverapamil	0.902523	-0.0534228	0.963647	0.994172
Nicotinamide_N-oxide	0.880395	0.0487985	1.0344	0.977693		Phe-Pro	0.902523	0.0868192	1.06203	0.994172
Catechin	0.885919	-0.0585494	0.960229	0.981204		D-(+)-Camphor	0.908068	0.0552127	1.03901	0.994172
Indirubin	0.885919	0.0237692	1.01661	0.981204		D-未-Tocopherol	0.908068	0.035017	1.02457	0.994172
Proline-hydroxyproline	0.885919	0.0857862	1.06127	0.981204		LPE_20:1	0.908068	0.118428	1.08555	0.994172
15(R)-Prostaglandin_E2	0.891448	0.0551571	1.03897	0.983831		Metronidazole-OH	0.908068	0.0118868	1.00827	0.994172
3-amino-2-phenyl-2H-pyrazolo[4,3-c]pyridine-4,6-diol	0.891448	-0.0141248	0.990257	0.983831		N-Acetyl-aspartic_acid	0.908068	-0.0561577	0.961822	0.994172
4-oxododecanedioic_acid	0.891448	0.0904749	1.06472	0.983831		Oxymorphone	0.908068	-0.0782768	0.947188	0.994172
LPC_14:0-SN1	0.891448	-0.175615	0.88539	0.983831		PC_36:4	0.908068	0.0576914	1.0408	0.994172
3-(3,4-dimethylphenyl)-3,4-dihydro-1,2,3-benzotriazin-4-one	0.896983	-0.064522	0.956262	0.983954		PC_O-36:8	0.908068	-0.020575	0.98584	0.994172
Propylparaben	0.896983	-0.030009	0.979414	0.983954		(3beta,9xi)-3-(beta-D-Glucopyranosyloxy)-14-hydroxycard-20(22)-enolide	0.913617	0.085864	1.06132	0.994172
4-Methylumbelliferone_hydrate	0.902523	0.0400009	1.02811	0.983954		3-acetyl-2-undecyl-1,3-thiazolane-4-carboxylic_acid	0.913617	0.00800072	1.00556	0.994172
Diosgenin	0.902523	0.0914524	1.06544	0.983954		Coniferyl_alcohol	0.913617	0.138312	1.10062	0.994172
Guanosine_monophosphate	0.902523	-0.0315009	0.978402	0.983954		Indole	0.913617	0.108763	1.0783	0.994172
Homogentisic_Acid	0.902523	-0.0114132	0.99212	0.983954		alpha-Farnesene	0.913617	-0.0847952	0.942918	0.994172
Hydrocortisone	0.902523	-0.101894	0.931809	0.983954		11-Ketoetiocholanolone	0.91917	0.0664245	1.04712	0.994172
N1-bicyclo[2.2.2]oct-2-ylbenzamide	0.902523	-0.0133145	0.990814	0.983954		2-Amino-1,3-octadecanediol	0.91917	0.0117595	1.00818	0.994172
trans-Cinnamic_acid	0.902523	0.0356085	1.02499	0.983954		2-Benzyl-5-[(3S)-1-isopropyl-3-pyrrolidinyl]-1,3,4-oxadiazole	0.91917	-0.0337204	0.976898	0.994172
16,16-Dimethyl_prostaglandin_A1	0.908068	0.0137039	1.00954	0.983954		5-Hydroxyindole-3-acetic_acid	0.91917	0.00423764	1.00294	0.994172
17beta-Trenbolone	0.908068	0.035888	1.02519	0.983954		8-Isoprostaglandin_F1尾	0.91917	0.00119106	1.00083	0.994172
CAR_17:0	0.908068	0.0415272	1.0292	0.983954		Erythronolactone	0.91917	-0.00779111	0.994614	0.994172
D-(+)-Camphor	0.908068	-0.0125678	0.991327	0.983954		LPC_15:1-SN1	0.91917	-0.132611	0.912179	0.994172
Gamithromycin	0.908068	0.00420345	1.00292	0.983954		LPC_O-17:1	0.91917	0.155256	1.11362	0.994172
Isorhapontigenin	0.908068	0.00425637	1.00295	0.983954		LPE_17:1	0.91917	0.126444	1.0916	0.994172
LPE_20:1	0.908068	-0.0612205	0.958453	0.983954		Levulinic_acid	0.91917	-0.0458561	0.968715	0.994172
Methyl_EudesMate	0.908068	-0.0209183	0.985605	0.983954		Maltotriose	0.91917	-0.0598643	0.959354	0.994172
Tetrahydrocorticosterone	0.908068	0.056011	1.03959	0.983954		Melatonin	0.91917	-0.0186322	0.987168	0.994172
(卤)9(10)-DiHOME	0.913617	0.00942338	1.00655	0.983954		Oleanolic_acid	0.91917	0.0675971	1.04797	0.994172
1,6-Hexanediol_diacrylate	0.913617	-0.00858919	0.994064	0.983954		Rosuvastatin	0.91917	-0.0944004	0.936661	0.994172
18-尾-Glycyrrhetinic_acid	0.913617	0.0673912	1.04782	0.983954		SM_8:1;2O/27:0	0.91917	0.0876949	1.06267	0.994172
2-Methoxybenzaldehyde	0.913617	-0.0053734	0.996282	0.983954		SM_9:1;2O/26:7	0.91917	0.0435445	1.03064	0.994172
5伪-Pregnan-3,20-dione	0.913617	0.0273811	1.01916	0.983954		Theobromine	0.91917	0.493316	1.40768	0.994172
违-L-Glutamyl-L-glutamic_acid	0.913617	0.105643	1.07597	0.983954		2-Methoxyestradiol	0.924728	0.177856	1.1312	0.994829
13,14-dihydro-15-keto-tetranor_Prostaglandin_D2	0.91917	-0.264903	0.832255	0.983954		6-(3-hydroxybutan-2-yl)-5-(hydroxymethyl)-4-methoxy-2H-pyran-2-one	0.924728	-0.0604647	0.958955	0.994829
5-Hydroxyindole	0.91917	-0.0319163	0.97812	0.983954		D-(+)-Glucose	0.924728	-0.0597753	0.959414	0.994829
Methenolone	0.91917	-0.0378621	0.974097	0.983954		N4-Acetylsulfamethoxazole	0.924728	-0.0145983	0.989932	0.994829
Myricetin	0.91917	0.0564928	1.03993	0.983954		PC_18:2_19:2	0.924728	-0.0271191	0.981378	0.994829
p-Hydroxybenzaldehyde	0.91917	-0.0209063	0.985613	0.983954		4-Methoxycinnamaldehyde	0.930289	0.0574982	1.04066	0.994829
2-(4-methoxyphenyl)-3-(1H-pyrazol-4-yl)acrylonitrile	0.924728	0.0201819	1.01409	0.983954		Indole-3-acetic_acid	0.930289	0.0600586	1.04251	0.994829
3-(3,4,5-trimethoxyphenyl)propanoic_acid	0.924728	0.00448177	1.00311	0.983954		Kynurenic_acid	0.930289	-0.0108402	0.992514	0.994829
CAR_26:0	0.924728	-0.016074	0.98892	0.983954		LPE_18:3	0.930289	0.0574628	1.04063	0.994829
Dehydroepiandrosterone_(DHEA)	0.924728	0.045553	1.03208	0.983954		Rutin	0.930289	-0.0540603	0.963222	0.994829
Dithranol	0.924728	0.0249392	1.01744	0.983954		1-(4-benzylpiperazino)-2-(pyridin-2-ylamino)propan-1-one	0.935853	-0.0482468	0.967111	0.994829
Isophorone	0.924728	0.0500007	1.03527	0.983954		5-benzyl-4-hydroxy-6H-pyrido[3,2,1-jk]carbazol-6-one	0.935853	-0.0441337	0.969872	0.994829
LPE_14:0	0.924728	-0.136632	0.90964	0.983954		D-Erythro-sphingosine_1-phosphate	0.935853	-0.0174006	0.988011	0.994829
PC_16:3_18:5	0.924728	0.0652912	1.0463	0.983954		Gly-Tyr	0.935853	0.126862	1.09192	0.994829
PC_32:0	0.924728	0.0330058	1.02314	0.983954		LPC_18:2-SN1	0.935853	0.0320673	1.02248	0.994829
Phloretin	0.924728	0.0356118	1.02499	0.983954		Nervonic_ceramide	0.935853	0.0003472	1.00024	0.994829
SM_31:2;2O(FA_30:3)	0.924728	-0.00428096	0.997037	0.983954		TG_18:1_18:1_18:1	0.935853	0.0784192	1.05586	0.994829
Sulcatol	0.924728	-0.0135862	0.990627	0.983954		(卤)13-HODE	0.94142	0.159515	1.11691	0.994829
Testosterone_glucuronide	0.924728	0.0202929	1.01417	0.983954		FQH	0.94142	-0.034448	0.976405	0.994829
13Z,16Z-Docosadienoic_Acid	0.930289	-0.0734841	0.95034	0.988184		S-Lactoylglutathione	0.94142	0.0114707	1.00798	0.994829
CAR_22:6	0.930289	0.000481713	1.00033	0.988184		SNH	0.94142	-0.000668232	0.999537	0.994829
Ethyl_myristate	0.935853	-0.0346899	0.976242	0.990718		Vindoline	0.94142	0.0348825	1.02447	0.994829
LPC_18:0-SN1	0.935853	-0.116655	0.922323	0.990718		p-Hydroxybenzaldehyde	0.94142	-0.00230202	0.998406	0.994829
PC_O-30:2	0.935853	0.152335	1.11137	0.990718		伪-Pinene-2-oxide	0.94142	0.0437273	1.03077	0.994829
2-Naphthol	0.94142	0.0279772	1.01958	0.990718		(2S)-2-(2-hydroxypropan-2-yl)-2H,3H,7H-furo[3,2-g]chromen-7-one	0.946991	0.130251	1.09448	0.994829
2-cyano-3-(2,4-dichlorophenyl)acrylic_acid	0.94142	0.0365472	1.02566	0.990718		(卤)9(10)-EpOME	0.946991	-0.0644524	0.956308	0.994829
5-(6-hydroxy-6-methyloctyl)-2,5-dihydrofuran-2-one	0.94142	-0.0554221	0.962313	0.990718		2-[({4-[3,5-di(tert-butyl)-1H-pyrazol-1-yl]phenyl}imino)methyl]phenol	0.946991	-0.0183042	0.987393	0.994829
5-Methoxyindole-3-Carbaldehyde	0.94142	-0.0166911	0.988497	0.990718		5-chloro-N-(4-morpholinophenyl)-1H-indole-2-carboxamide	0.946991	-0.00670315	0.995365	0.994829
5-OxoETE	0.94142	-0.131944	0.912601	0.990718		6伪-Prostaglandin_I1	0.946991	-0.0317495	0.978233	0.994829
PC_O-17:0	0.94142	0.252566	1.19132	0.990718		Proline	0.946991	0.0323278	1.02266	0.994829
Propionylcarnitine	0.94142	-0.103827	0.930561	0.990718		Prostaglandin_E1	0.946991	-0.0185224	0.987243	0.994829
Tetrahydrocortisone	0.94142	0.0972899	1.06976	0.990718		Prostaglandin_E3	0.946991	0.0919631	1.06582	0.994829
2,3,6-Trimethylphenol	0.946991	-0.0823516	0.944517	0.991555		ethyl_4-amino-2-(methylsulfanyl)-1,3-thiazole-5-carboxylate	0.946991	0.00953347	1.00663	0.994829
LPC_42:12-SN2	0.946991	-0.118904	0.920887	0.991555		L-cysteine	0.952564	0.0559458	1.03954	0.994829
LPE_22:6	0.946991	0.108783	1.07832	0.991555		LysoPE_18:0	0.952564	-0.0351973	0.975898	0.994829
Limonin	0.946991	-0.043406	0.970361	0.991555		Methionine_sulfoxide	0.952564	-0.0928024	0.9377	0.994829
PC_36:2	0.946991	0.0191827	1.01339	0.991555		PC_32:9_42:12	0.952564	-0.117145	0.92201	0.994829
Pyroglutamic_acid	0.946991	-0.00901866	0.993768	0.991555		Palmitic_Acid	0.952564	-0.0417322	0.971488	0.994829
4-(3,4-dimethoxyphenyl)-3-methyl-1H-pyrazol-5-amine	0.952564	0.000378946	1.00026	0.991558		SM_8:1;2O/34:8	0.952564	-0.0460652	0.968574	0.994829
DG_18:2_18:3	0.952564	-0.0114113	0.992121	0.991558		1,7-Dimethyluric_acid	0.958139	0.35684	1.28062	0.994829
FAHFA_18:2/20:4	0.952564	-0.0464045	0.968347	0.991558		2-[(4-chlorophenyl)sulfonyl]-N,N-dimethylacetamide	0.958139	0.0336728	1.02361	0.994829
Genistein	0.952564	-0.0198085	0.986364	0.991558		5-(tert-butyl)-2-methyl-N-(5-methyl-3-isoxazolyl)-3-furamide	0.958139	-0.0090658	0.993736	0.994829
L-arginine	0.952564	-0.0673314	0.954402	0.991558		CAR_15:0	0.958139	-0.282794	0.821997	0.994829
LPC_15:0-SN1	0.952564	0.000518052	1.00036	0.991558		DL-Tryptophan	0.958139	0.0891372	1.06373	0.994829
LPC_22:6	0.952564	0.0318213	1.0223	0.991558		Hexanoylcarnitine	0.958139	-0.0530727	0.963881	0.994829
7-Ketolithocholic_acid	0.958139	-0.111441	0.925663	0.992387		SM_8:1;2O/36:3	0.958139	0.0582332	1.04119	0.994829
FQH	0.958139	-0.043406	0.970361	0.992387		TG_18:1_18:2_22:6	0.958139	-0.024224	0.983349	0.994829
N1-[4-(trifluoromethyl)phenyl]-2-phenylbutanamide	0.958139	0.0914896	1.06547	0.992387		4-Methylaminoantipyrine	0.963716	0.0248641	1.01738	0.994829
Ouabain	0.958139	0.062966	1.04461	0.992387		6-Methylquinoline	0.963716	0.0928738	1.06649	0.994829
PA_2:0_18:0	0.958139	0.0593283	1.04198	0.992387		Cyclopentyl_fentanyl-d5	0.963716	-0.0972508	0.934813	0.994829
tert-Butyl_N-[1-(aminocarbonyl)-3-methylbutyl]carbamate	0.958139	-0.234947	0.849716	0.992387		Ethyl_chrysanthemumate	0.963716	0.00906649	1.0063	0.994829
4-Methylphenol	0.963716	0.0179439	1.01252	0.994032		PC_36:2	0.963716	-0.0224949	0.984529	0.994829
CAR_17:1	0.963716	-0.240826	0.84626	0.994032		SM_9:1;2O/34:8	0.963716	-0.118411	0.921202	0.994829
Ecgonine	0.963716	-0.031585	0.978345	0.994032		(卤)10(11)-EpDPA	0.969295	0.132736	1.09637	0.994829
FAHFA_18:2/8:0	0.963716	-0.0662565	0.955113	0.994032		3,4,10,11-tetramethoxy-7,8,12b,13-tetrahydro-5H-6-azatetraphene	0.969295	-0.0237901	0.983645	0.994829
L-Leucyl-L-Alanine	0.963716	-0.031585	0.978345	0.994032		Bicyclo_prostaglandin_E2	0.969295	0.0118405	1.00824	0.994829
5-Phenylvaleric_Acid	0.969295	-0.0313136	0.978529	0.995665		LPC_O-16:0	0.969295	0.0251064	1.01755	0.994829
Cys-Gly	0.969295	-0.176089	0.885099	0.995665		N-Oleoyl_Glycine	0.969295	0.00391362	1.00272	0.994829
N-Acetylalanine	0.969295	0.0329531	1.0231	0.995665		Quinoline-4-carboxylic_acid	0.969295	-0.0632446	0.957109	0.994829
Oleoyl_ethanolamide	0.969295	0.0466421	1.03286	0.995665		(11E,15Z)-9,10,13-trihydroxyoctadeca-11,15-dienoic_acid	0.974876	0.11523	1.08315	0.994829
PC_O-18:2	0.969295	0.0122532	1.00853	0.995665		7-methyl-3-nitroimidazo[1,2-a]pyridine	0.974876	0.00610746	1.00424	0.994829
12-Hydroxydodecanoic_acid	0.974876	0.0697527	1.04954	0.997287		Anandamide_(AEA)	0.974876	-0.030417	0.979137	0.994829
17-AAG	0.974876	0.0839538	1.05992	0.997287		Betaine	0.974876	0.000738936	1.00051	0.994829
3-Indoxyl_sulphate	0.974876	0.105899	1.07616	0.997287		Harmine	0.974876	0.0876325	1.06262	0.994829
PC_19:1_19:1	0.974876	-0.0519213	0.964651	0.997287		L-serine	0.974876	0.0350943	1.02462	0.994829
Taurochenodeoxycholic_acid	0.974876	-0.0788141	0.946836	0.997287		PC_O-34:8	0.974876	-0.0487261	0.96679	0.994829
Ibuprofen_metabolite_B	0.980458	-0.0378115	0.974132	0.998032		SM_9:1;2O/36:10	0.974876	-0.0226976	0.98439	0.994829
N-(5-cyclopropyl-1,3,4-thiadiazol-2-yl)-2-thiophenecarboxamide	0.980458	-0.00174761	0.998789	0.998032		Serotonin	0.974876	0.0672376	1.04771	0.994829
N-Phenylacetylglutamine	0.980458	0.221642	1.16606	0.998032		T-2_Triol	0.974876	0.0567396	1.04011	0.994829
PC_O-40:11	0.980458	-0.0642503	0.956442	0.998032		2-methyl-2,3,4,5-tetrahydro-1,5-benzoxazepin-4-one	0.980458	-0.014358	0.990097	0.994829
Phenylacetylglycine	0.980458	0.10652	1.07663	0.998032		5-ethoxy-2-[(2,3,4,5,6-pentafluorobenzyl)thio]-1H-benzo[d]imidazole	0.980458	-0.0156721	0.989196	0.994829
FAHFA_22:4/18:0	0.986041	-0.0245992	0.983094	0.998032		Cystine	0.980458	0.126549	1.09168	0.994829
Hexanoylglycine	0.986041	-0.00692059	0.995215	0.998032		L-Homocitrulline	0.980458	-0.151163	0.900524	0.994829
L-Cysteine-glutathione_gisulfide	0.986041	-0.00611295	0.995772	0.998032		N-Acetyl-L-tyrosine	0.980458	-0.0233698	0.983932	0.994829
(卤)19(20)-DiHDPA	0.991624	-0.0406782	0.972198	0.998032		Prostaglandin_K2	0.980458	-0.029004	0.980097	0.994829
17(S)-HpDHA	0.991624	-0.0476752	0.967494	0.998032		Spinosyn_A	0.980458	-0.0508546	0.965364	0.994829
8-iso-15-keto_Prostaglandin_E2	0.991624	0.0657159	1.0466	0.998032		2-[(2-chlorobenzyl)sulfanyl]-4,6-dimethylnicotinonitrile	0.986041	-0.0241501	0.9834	0.997246
Anandamide_(AEA)	0.991624	0.0575439	1.04069	0.998032		Hex2Cer_13:0;2O	0.986041	-0.133355	0.911709	0.997246
Caffeine	0.991624	0.261616	1.19882	0.998032		PC_19:2_20:5	0.986041	0.00618899	1.0043	0.997246
Erythromycin	0.991624	-0.0863782	0.941884	0.998032		Tryptophanol	0.986041	0.00421895	1.00293	0.997246
Estriol	0.991624	-0.157829	0.896373	0.998032		Fasciculic_acid_C	0.991624	-0.0598996	0.959331	0.998032
N-(1,3-benzodioxol-5-ylmethyl)-6-morpholinonicotinamide	0.991624	-0.00702212	0.995144	0.998032		Isoquinoline	0.991624	0.199368	1.1482	0.998032
N-[4-(Aminosulfonyl)phenyl]-5-(morpholinosulfonyl)-2-furamide	0.991624	0.0364304	1.02557	0.998032		N-(4-piperidinophenyl)-2-thiophenecarboxamide	0.991624	-0.0843147	0.943232	0.998032
PC(16:0/16:0)	0.991624	0.102744	1.07381	0.998032		Oleandomycin	0.991624	-0.0598996	0.959331	0.998032
Prostaglandin_E2	0.991624	-0.0113538	0.992161	0.998032		PC_9:0_9:0	0.991624	-0.0276549	0.981014	0.998032
Thromboxane_B1	0.991624	0.117249	1.08466	0.998032		SM_14:3;2O/9:0	0.991624	-0.0560775	0.961876	0.998032
3-methyl-5-(4-methyl-1,2,3-thiadiazol-5-yl)-4-isoxazolecarboxamide	0.997208	0.0184457	1.01287	1		6-Aminonicotinamide	0.997208	0.270942	1.2066	0.998811
Cotinine	0.997208	-0.00912199	0.993697	1		CAR_13:0	0.997208	-0.00756906	0.994767	0.998811
PE_18:1_18:2	0.997208	-0.048443	0.966979	1		Dextromethorphan_hydrobromide	0.997208	0.0244048	1.01706	0.998811
Pipecolic_acid	0.997208	0.066882	1.04745	1		Limonin	0.997208	-0.034448	0.976405	0.998811
LPC_17:0	1	-0.137807	0.9089	1		N-Acetyl-D-galactosamine_4-sulfate	0.997208	0.0143307	1.00998	0.998811
LPC_19:1-SN1	1	0.0799542	1.05698	1		PC_O-40:11	0.997208	0.0494609	1.03488	0.998811
Leukotriene_B4_Ethanolamide	1	-0.0342019	0.976572	1		16,16-Dimethyl_prostaglandin_A1	1	0.117599	1.08493	1
SM_9:1;2O/30:8	1	0.014029	1.00977	1		Threonine	1	-0.0310616	0.9787	1

## Sheet: TableS5
	Cause	Feature	ACME	ACME_p	ADE	ADE_p	Prop_Mediated	Total_Effect	Sex
High	s__Faecalibacterium_prausnitzii	N-Phenylacetylglutamine	-0.253945	0.044	-0.819152	0.048	0.236647	-1.0731	male
High	s__Faecalibacterium_prausnitzii	N-Phenylacetylglutamine	0.0719006	0.604	-0.00271075	0.928	1.03918	0.0691899	female
High	s__Faecalibacterium_prausnitzii	DL-Dipalmitoylphosphatidylcholine	-0.00153494	0.908	-1.07156	0.012	0.00143038	-1.0731	male
High	s__Faecalibacterium_prausnitzii	DL-Dipalmitoylphosphatidylcholine	-0.363632	0.044	0.432822	0.604	-5.25557	0.0691899	female
